# Supplementary material for: Benzoyl­methyl 4-chloro­benzoate
Source: Acta Crystallogr Sect E Struct Rep Online. 2008 Jan 23;64(Pt 2):o507. doi: 10.1107/S1600536807066469 (PMC2960412; doi:10.1107/S1600536807066469)
Supplement: Supplementary file 1 [file e-64-0o507-sup1.cif]

##############################################################################
###                                                                        ###
###        Electronic paper (Acta Crystallographica Section E)             ###
###                                                                        ###
##############################################################################
#                                                                            #
# This CIF contains the data in a paper accepted for publication in Acta     #
# Crystallographica Section E. It conforms to the requirements of Notes      #
# for Authors for Section E, and has been peer reviewed under the auspices   #
# of the IUCr Commission on Journals.                                        #
#                                                                            #
# Full details of the Crystallographic Information File format               #
# are given in the paper "The Crystallographic Information File (CIF):       #
# a New Standard Archive File for Crystallography" by S. R. Hall, F. H.      #
# Allen and I. D. Brown [Acta Cryst. (1991), A47, 655-685].                  #
#                                                                            #
# The current version of the core CIF dictionary is obtainable from          #
# ftp://ftp.iucr.org/pub/cif_core.dic. The current version number is 2.1.    #
#                                                                            #
# Software is freely available for graphical display of the structure(s) in  #
# this CIF.  For information consult the CIF home page http://www.iucr.org/  #
# cif/home.html                                                              #
#                                                                            #
##############################################################################
                                             
data_I
_audit_creation_method     SHELXL-97
_chemical_name_systematic
;
Benzoylmethyl 4-chlorobenzoate
;
_chemical_name_common     ?
_chemical_formula_moiety     'C15 H11 Cl O3'
_chemical_formula_sum     'C15 H11 Cl O3'
_chemical_formula_weight     274.69
_chemical_melting_point     128
_symmetry_cell_setting     monoclinic
_symmetry_space_group_name_H-M     'P 21/c'
_symmetry_space_group_name_Hall     '-P 2ybc'
loop_
    _symmetry_equiv_pos_as_xyz
    'x, y, z'
    '-x, y+1/2, -z+1/2'
    '-x, -y, -z'
    'x, -y-1/2, z-1/2'
_cell_length_a     14.7634(6)
_cell_length_b     16.4509(6)
_cell_length_c     15.8214(5)
_cell_angle_alpha     90.00
_cell_angle_beta     92.105(4)
_cell_angle_gamma     90.00
_cell_volume     3840.0(2)
_cell_formula_units_Z     12
_cell_measurement_reflns_used     3122
_cell_measurement_theta_min     2.4643
_cell_measurement_theta_max     32.7103
_cell_measurement_temperature     293(2)
_exptl_crystal_description     'needle'
_exptl_crystal_colour     'colorless'
_exptl_crystal_size_max     0.18
_exptl_crystal_size_mid     0.15
_exptl_crystal_size_min     0.10
_exptl_crystal_density_diffrn     1.425
_exptl_crystal_density_meas     ?
_exptl_crystal_density_method     'not measured'
_exptl_crystal_F_000     1704
_exptl_absorpt_coefficient_mu     0.298
_exptl_absorpt_correction_type     'multi-scan'
_exptl_absorpt_process_details     '(SADABS; Bruker, 2001)'
_exptl_absorpt_correction_T_min     0.9482
_exptl_absorpt_correction_T_max     0.9708
_exptl_special_details
;
;
_diffrn_ambient_temperature     293(2)
_diffrn_radiation_type     MoK\a
_diffrn_radiation_wavelength     0.71073
_diffrn_radiation_source     'fine-focus sealed tube'
_diffrn_radiation_monochromator     graphite
_diffrn_measurement_device_type     'Bruker APEX area-detector'
_diffrn_measurement_method     '\f and \w'
_diffrn_detector_area_resol_mean     ?
_diffrn_reflns_number     18809
_diffrn_reflns_av_R_equivalents     0.0609
_diffrn_reflns_av_sigmaI/netI     0.1026
_diffrn_reflns_theta_min     2.48
_diffrn_reflns_theta_max     25.00
_diffrn_reflns_theta_full     25.00
_diffrn_measured_fraction_theta_max     0.981
_diffrn_measured_fraction_theta_full     0.981
_diffrn_reflns_limit_h_min     -17
_diffrn_reflns_limit_h_max     17
_diffrn_reflns_limit_k_min     -19
_diffrn_reflns_limit_k_max     19
_diffrn_reflns_limit_l_min     -18
_diffrn_reflns_limit_l_max     18
_diffrn_standards_number     0
_diffrn_standards_interval_count     0
_diffrn_standards_interval_time     0
_diffrn_standards_decay_%     0
_refine_special_details
;
 Refinement of F^2^ against ALL reflections.  The weighted R-factor wR and
 goodness of fit S are based on F^2^, conventional R-factors R are based
 on F, with F set to zero for negative F^2^. The threshold expression of
 F^2^ > 2sigma(F^2^) is used only for calculating R-factors(gt) etc. and is
 not relevant to the choice of reflections for refinement.  R-factors based
 on F^2^ are statistically about twice as large as those based on F, and R-
 factors based on ALL data will be even larger.
;
_reflns_number_total     6647
_reflns_number_gt     3093
_reflns_threshold_expression     I>2\s(I)
_refine_ls_structure_factor_coef     Fsqd
_refine_ls_matrix_type     full
_refine_ls_R_factor_all     0.1096
_refine_ls_R_factor_gt     0.0365
_refine_ls_wR_factor_gt     0.0569
_refine_ls_wR_factor_ref     0.0707
_refine_ls_goodness_of_fit_ref     0.789
_refine_ls_restrained_S_all     0.789
_refine_ls_number_reflns     6647
_refine_ls_number_parameters     514
_refine_ls_number_restraints     0
_refine_ls_hydrogen_treatment     constr
_refine_ls_weighting_scheme     calc
_refine_ls_weighting_details
                 'calc w=1/[\s^2^(Fo^2^)+(0.0229P)^2^] where P=(Fo^2^+2Fc^2^)/3'
_atom_sites_solution_hydrogens     geom
_atom_sites_solution_primary     direct
_atom_sites_solution_secondary     difmap
_refine_ls_shift/su_max     0.001
_refine_ls_shift/su_mean     0.000
_refine_diff_density_max     0.162
_refine_diff_density_min     -0.183
_refine_ls_extinction_method     none
_refine_ls_extinction_coef     ?
loop_
    _atom_type_symbol
    _atom_type_description
    _atom_type_scat_dispersion_real
    _atom_type_scat_dispersion_imag
    _atom_type_scat_source
    'C' 'C' 0.0033 0.0000
                         'International Tables Vol C Tables 4.2.6.8 and 6.1.1.4'
    'H' 'H' 0.0000 0.0000
                         'International Tables Vol C Tables 4.2.6.8 and 6.1.1.4'
    'O' 'O' 0.0106 0.0000
                         'International Tables Vol C Tables 4.2.6.8 and 6.1.1.4'
    'Cl' 'Cl' 0.1484 0.0000
                         'International Tables Vol C Tables 4.2.6.8 and 6.1.1.4'
_computing_data_collection     'SMART (Bruker, 2001)'
_computing_cell_refinement     'SMART (Bruker, 2001)'
_computing_data_reduction     'SMART (Bruker, 2001)'
_computing_structure_solution     'SHELXS97 (Sheldrick, 1997)'
_computing_structure_refinement     'SHELXL97 (Sheldrick, 1997)'
_computing_molecular_graphics     'ORTEPIII (Farrugia, 1997)'
_computing_publication_material     'SHELXL97 (Sheldrick, 1997)'
loop_
    _atom_site_type_symbol
    _atom_site_label
    _atom_site_fract_x
    _atom_site_fract_y
    _atom_site_fract_z
    _atom_site_U_iso_or_equiv
    _atom_site_adp_type
    _atom_site_calc_flag
    _atom_site_refinement_flags
    _atom_site_occupancy
    _atom_site_disorder_assembly
    _atom_site_disorder_group
    Cl Cl1A 0.03772(5) -0.08212(4) 0.11747(4) 0.0556(2) Uani d . 1 . .
    Cl Cl1B 0.26822(6) 0.11374(5) 1.12967(4) 0.0633(2) Uani d . 1 . .
    Cl Cl1C 0.61726(6) 0.10917(5) 1.00742(4) 0.0683(3) Uani d . 1 . .
    O O2A 0.03489(12) -0.10047(10) 0.53569(9) 0.0424(5) Uani d . 1 . .
    O O1B 0.19554(12) 0.18589(10) 0.65265(10) 0.0436(5) Uani d . 1 . .
    O O2B 0.32721(12) 0.09438(10) 0.71717(9) 0.0402(5) Uani d . 1 . .
    O O1C 0.50058(12) 0.18749(10) 0.51078(10) 0.0450(5) Uani d . 1 . .
    O O3A 0.16842(13) -0.03651(11) 0.52509(10) 0.0499(5) Uani d . 1 . .
    O O3B 0.21291(13) 0.00485(11) 0.72245(10) 0.0488(5) Uani d . 1 . .
    O O2C 0.63757(12) 0.11032(11) 0.59116(10) 0.0447(5) Uani d . 1 . .
    O O1A 0.14699(14) -0.20470(10) 0.62048(10) 0.0561(6) Uani d . 1 . .
    C C8A 0.04329(18) -0.09541(15) 0.62601(13) 0.0385(7) Uani d . 1 . .
    H H8AA -0.0167 -0.0971 0.6491 0.046 Uiso calc R 1 . .
    H H8AB 0.0707 -0.0437 0.6417 0.046 Uiso calc R 1 . .
    C C7C 0.55633(18) 0.15783(14) 0.46475(15) 0.0323(6) Uani d . 1 . .
    C C1C 0.55205(18) 0.17052(14) 0.37173(14) 0.0311(6) Uani d . 1 . .
    C C10A 0.08523(17) -0.07507(14) 0.39938(15) 0.0309(6) Uani d . 1 . .
    C C7B 0.24177(18) 0.15393(14) 0.60005(14) 0.0308(6) Uani d . 1 . .
    C C1A 0.09642(18) -0.17310(14) 0.75762(14) 0.0324(6) Uani d . 1 . .
    O O3C 0.53403(16) 0.01186(11) 0.60006(11) 0.0650(6) Uani d . 1 . .
    C C8B 0.31582(17) 0.09562(15) 0.62639(13) 0.0373(7) Uani d . 1 . .
    H H8BA 0.3006 0.0415 0.6060 0.045 Uiso calc R 1 . .
    H H8BB 0.3721 0.1120 0.6016 0.045 Uiso calc R 1 . .
    C C10B 0.27073(18) 0.06419(14) 0.85060(14) 0.0309(6) Uani d . 1 . .
    C C3C 0.6090(2) 0.15411(15) 0.23220(16) 0.0403(7) Uani d . 1 . .
    H H3CA 0.6525 0.1340 0.1967 0.048 Uiso calc R 1 . .
    C C10C 0.59559(18) 0.07204(15) 0.72688(14) 0.0318(6) Uani d . 1 . .
    C C7A 0.09950(18) -0.16285(15) 0.66412(15) 0.0366(7) Uani d . 1 . .
    C C12A 0.13340(19) -0.04395(15) 0.25981(16) 0.0415(7) Uani d . 1 . .
    H H12A 0.1753 -0.0213 0.2242 0.050 Uiso calc R 1 . .
    C C3B 0.2621(2) 0.15140(16) 0.36190(16) 0.0459(8) Uani d . 1 . .
    H H3BA 0.2972 0.1270 0.3214 0.055 Uiso calc R 1 . .
    C C2C 0.61796(18) 0.14046(14) 0.31906(15) 0.0357(7) Uani d . 1 . .
    H H2CA 0.6673 0.1116 0.3416 0.043 Uiso calc R 1 . .
    C C1B 0.22630(17) 0.17034(14) 0.50769(14) 0.0282(6) Uani d . 1 . .
    C C9B 0.26507(19) 0.04978(16) 0.75790(15) 0.0357(7) Uani d . 1 . .
    C C13B 0.2710(2) 0.09279(16) 1.02189(15) 0.0417(7) Uani d . 1 . .
    C C4A 0.1008(2) -0.19577(16) 0.93128(17) 0.0508(8) Uani d . 1 . .
    H H4AA 0.1021 -0.2034 0.9896 0.061 Uiso calc R 1 . .
    C C12B 0.2066(2) 0.04234(16) 0.98578(16) 0.0470(8) Uani d . 1 . .
    H H12B 0.1633 0.0183 1.0189 0.056 Uiso calc R 1 . .
    C C6A 0.16530(19) -0.21753(15) 0.79763(16) 0.0424(7) Uani d . 1 . .
    H H6AA 0.2105 -0.2402 0.7657 0.051 Uiso calc R 1 . .
    C C12C 0.5516(2) 0.03615(17) 0.86616(17) 0.0470(8) Uani d . 1 . .
    H H12C 0.5170 0.0049 0.9018 0.056 Uiso calc R 1 . .
    C C11A 0.14801(18) -0.04141(14) 0.34670(15) 0.0385(7) Uani d . 1 . .
    H H11A 0.2001 -0.0170 0.3697 0.046 Uiso calc R 1 . .
    C C3A 0.0322(2) -0.15192(16) 0.89305(17) 0.0503(8) Uani d . 1 . .
    H H3AA -0.0130 -0.1297 0.9254 0.060 Uiso calc R 1 . .
    C C2B 0.27901(18) 0.13470(14) 0.44678(14) 0.0390(7) Uani d . 1 . .
    H H2BA 0.3258 0.0996 0.4631 0.047 Uiso calc R 1 . .
    C C9C 0.5839(2) 0.05997(17) 0.63423(16) 0.0391(7) Uani d . 1 . .
    C C6B 0.15735(18) 0.22224(15) 0.48194(16) 0.0404(7) Uani d . 1 . .
    H H6BA 0.1213 0.2461 0.5221 0.048 Uiso calc R 1 . .
    C C9A 0.1030(2) -0.06842(16) 0.49227(16) 0.0374(7) Uani d . 1 . .
    C C11B 0.20653(18) 0.02740(15) 0.89963(15) 0.0412(7) Uani d . 1 . .
    H H11B 0.1635 -0.0072 0.8747 0.049 Uiso calc R 1 . .
    C C5C 0.4711(2) 0.22617(15) 0.25039(16) 0.0481(8) Uani d . 1 . .
    H H5CA 0.4218 0.2549 0.2275 0.058 Uiso calc R 1 . .
    C C5B 0.1412(2) 0.23927(16) 0.39721(16) 0.0514(8) Uani d . 1 . .
    H H5BA 0.0948 0.2748 0.3806 0.062 Uiso calc R 1 . .
    C C2A 0.02969(19) -0.14037(15) 0.80593(15) 0.0425(7) Uani d . 1 . .
    H H2AA -0.0171 -0.1105 0.7802 0.051 Uiso calc R 1 . .
    C C13A 0.05596(19) -0.08045(15) 0.22680(14) 0.0379(7) Uani d . 1 . .
    C C13C 0.61072(19) 0.09358(16) 0.89888(15) 0.0395(7) Uani d . 1 . .
    C C6C 0.47918(19) 0.21258(15) 0.33635(16) 0.0401(7) Uani d . 1 . .
    H H6CA 0.4347 0.2321 0.3712 0.048 Uiso calc R 1 . .
    C C15B 0.33538(18) 0.11417(15) 0.88873(14) 0.0371(7) Uani d . 1 . .
    H H15A 0.3791 0.1383 0.8561 0.045 Uiso calc R 1 . .
    C C8C 0.63088(19) 0.10529(17) 0.50074(14) 0.0498(8) Uani d . 1 . .
    H H8CA 0.6197 0.0493 0.4841 0.060 Uiso calc R 1 . .
    H H8CB 0.6879 0.1220 0.4777 0.060 Uiso calc R 1 . .
    C C14C 0.66371(19) 0.13928(15) 0.84783(15) 0.0408(7) Uani d . 1 . .
    H H14A 0.7046 0.1769 0.8709 0.049 Uiso calc R 1 . .
    C C14A -0.00688(18) -0.11492(14) 0.27799(14) 0.0375(7) Uani d . 1 . .
    H H14B -0.0586 -0.1397 0.2547 0.045 Uiso calc R 1 . .
    C C15A 0.00808(17) -0.11202(14) 0.36445(14) 0.0351(6) Uani d . 1 . .
    H H15B -0.0339 -0.1351 0.3997 0.042 Uiso calc R 1 . .
    C C4C 0.5369(2) 0.19671(15) 0.19875(16) 0.0481(8) Uani d . 1 . .
    H H4CA 0.5321 0.2060 0.1408 0.058 Uiso calc R 1 . .
    C C4B 0.1938(2) 0.20361(16) 0.33722(17) 0.0507(8) Uani d . 1 . .
    H H4BA 0.1830 0.2150 0.2802 0.061 Uiso calc R 1 . .
    C C15C 0.65510(19) 0.12822(15) 0.76153(15) 0.0381(7) Uani d . 1 . .
    H H15C 0.6902 0.1593 0.7261 0.046 Uiso calc R 1 . .
    C C14B 0.33586(19) 0.12884(15) 0.97478(14) 0.0405(7) Uani d . 1 . .
    H H14C 0.3794 0.1626 1.0002 0.049 Uiso calc R 1 . .
    C C11C 0.54441(19) 0.02561(15) 0.77951(16) 0.0436(7) Uani d . 1 . .
    H H11C 0.5047 -0.0131 0.7566 0.052 Uiso calc R 1 . .
    C C5A 0.1678(2) -0.22867(16) 0.88403(16) 0.0498(8) Uani d . 1 . .
    H H5AA 0.2146 -0.2583 0.9102 0.060 Uiso calc R 1 . .
loop_
    _atom_site_aniso_label
    _atom_site_aniso_U_11
    _atom_site_aniso_U_22
    _atom_site_aniso_U_33
    _atom_site_aniso_U_12
    _atom_site_aniso_U_13
    _atom_site_aniso_U_23
    Cl1A 0.0629(5) 0.0707(5) 0.0334(4) -0.0070(4) 0.0027(4) -0.0032(4)
    Cl1B 0.0917(7) 0.0693(5) 0.0292(3) 0.0110(5) 0.0060(4) -0.0045(4)
    Cl1C 0.0927(7) 0.0810(6) 0.0312(3) 0.0232(5) 0.0041(4) -0.0038(4)
    O2A 0.0411(12) 0.0550(12) 0.0309(9) -0.0050(10) -0.0012(9) 0.0031(8)
    O1B 0.0521(12) 0.0455(11) 0.0337(9) 0.0056(10) 0.0100(10) -0.0054(9)
    O2B 0.0402(11) 0.0540(12) 0.0264(9) -0.0049(10) -0.0011(8) 0.0029(8)
    O1C 0.0497(13) 0.0514(12) 0.0344(10) 0.0079(10) 0.0094(10) -0.0046(9)
    O3A 0.0404(12) 0.0647(13) 0.0440(11) -0.0114(11) -0.0084(10) -0.0061(10)
    O3B 0.0611(14) 0.0502(12) 0.0344(10) -0.0144(11) -0.0086(10) -0.0042(9)
    O2C 0.0411(12) 0.0656(12) 0.0269(9) 0.0029(10) -0.0038(9) 0.0029(9)
    O1A 0.0757(15) 0.0533(12) 0.0391(10) 0.0234(11) 0.0011(11) -0.0099(9)
    C8A 0.0394(17) 0.0472(17) 0.0287(13) 0.0009(15) -0.0038(13) -0.0007(13)
    C7C 0.0325(17) 0.0310(15) 0.0336(14) -0.0046(13) 0.0040(14) -0.0043(12)
    C1C 0.0373(17) 0.0277(15) 0.0287(14) -0.0042(13) 0.0053(14) -0.0016(12)
    C10A 0.0257(15) 0.0293(14) 0.0375(14) 0.0051(13) -0.0024(13) 0.0016(12)
    C7B 0.0334(16) 0.0278(14) 0.0314(14) -0.0074(13) 0.0030(13) -0.0004(12)
    C1A 0.0377(17) 0.0267(14) 0.0326(14) 0.0002(13) -0.0017(14) 0.0009(12)
    O3C 0.0987(18) 0.0496(13) 0.0450(12) -0.0208(13) -0.0213(12) -0.0034(10)
    C8B 0.0364(16) 0.0540(18) 0.0214(13) -0.0004(15) 0.0004(12) 0.0017(12)
    C10B 0.0350(16) 0.0291(15) 0.0283(13) 0.0026(13) -0.0020(13) 0.0025(12)
    C3C 0.054(2) 0.0368(16) 0.0307(15) -0.0088(15) 0.0095(15) -0.0034(13)
    C10C 0.0322(16) 0.0310(15) 0.0321(14) 0.0005(13) -0.0004(13) 0.0004(12)
    C7A 0.0409(18) 0.0323(16) 0.0363(15) 0.0005(14) -0.0044(14) -0.0045(13)
    C12A 0.0369(18) 0.0436(17) 0.0443(17) -0.0007(14) 0.0064(15) 0.0054(14)
    C3B 0.059(2) 0.0492(18) 0.0297(15) -0.0075(17) 0.0031(15) -0.0003(13)
    C2C 0.0390(17) 0.0309(16) 0.0373(15) -0.0013(13) 0.0019(14) 0.0006(12)
    C1B 0.0305(15) 0.0269(14) 0.0275(13) -0.0050(13) 0.0020(13) 0.0022(11)
    C9B 0.0392(18) 0.0354(17) 0.0323(15) 0.0047(14) -0.0011(15) 0.0024(13)
    C13B 0.058(2) 0.0411(17) 0.0256(13) 0.0114(16) 0.0024(15) 0.0006(13)
    C4A 0.076(2) 0.0398(18) 0.0366(16) -0.0080(17) 0.0003(18) 0.0053(14)
    C12B 0.051(2) 0.0533(19) 0.0371(16) -0.0015(16) 0.0096(15) 0.0073(14)
    C6A 0.0469(19) 0.0384(16) 0.0419(16) 0.0031(15) 0.0005(15) 0.0017(13)
    C12C 0.0436(19) 0.0537(19) 0.0441(17) -0.0007(16) 0.0084(15) 0.0184(15)
    C11A 0.0258(16) 0.0411(16) 0.0481(16) -0.0021(13) -0.0058(13) 0.0046(14)
    C3A 0.063(2) 0.0428(18) 0.0457(17) 0.0089(17) 0.0123(17) 0.0036(14)
    C2B 0.0449(18) 0.0398(17) 0.0326(14) -0.0033(14) 0.0066(14) 0.0011(12)
    C9C 0.0426(19) 0.0356(17) 0.0384(16) 0.0087(15) -0.0075(15) 0.0016(14)
    C6B 0.0382(17) 0.0396(17) 0.0434(16) 0.0024(14) 0.0040(14) 0.0064(13)
    C9A 0.0322(17) 0.0385(17) 0.0414(16) 0.0012(15) -0.0026(15) -0.0008(13)
    C11B 0.0400(18) 0.0454(17) 0.0381(15) -0.0085(15) 0.0006(14) 0.0010(13)
    C5C 0.055(2) 0.0457(18) 0.0425(16) 0.0073(16) -0.0039(16) 0.0080(14)
    C5B 0.054(2) 0.0512(19) 0.0484(17) -0.0018(16) -0.0063(16) 0.0168(15)
    C2A 0.0457(19) 0.0434(17) 0.0384(15) 0.0069(15) 0.0015(14) 0.0049(13)
    C13A 0.0427(18) 0.0385(16) 0.0324(14) 0.0063(15) 0.0007(14) -0.0045(13)
    C13C 0.0446(18) 0.0431(18) 0.0309(14) 0.0148(15) 0.0026(14) 0.0005(13)
    C6C 0.0440(19) 0.0391(16) 0.0373(16) 0.0023(14) 0.0027(14) 0.0036(13)
    C15B 0.0392(17) 0.0418(16) 0.0305(14) 0.0018(15) 0.0032(13) 0.0033(13)
    C8C 0.051(2) 0.073(2) 0.0256(14) 0.0195(17) 0.0028(14) 0.0040(14)
    C14C 0.0473(19) 0.0351(17) 0.0395(16) 0.0008(14) -0.0072(15) -0.0062(13)
    C14A 0.0362(17) 0.0408(16) 0.0357(14) -0.0067(14) 0.0025(13) -0.0046(13)
    C15A 0.0331(16) 0.0378(15) 0.0343(14) -0.0023(14) 0.0022(13) 0.0013(12)
    C4C 0.070(2) 0.0449(18) 0.0295(15) -0.0065(17) 0.0021(17) 0.0055(14)
    C4B 0.069(2) 0.0494(19) 0.0327(15) -0.0193(17) -0.0060(16) 0.0113(14)
    C15C 0.0439(18) 0.0345(16) 0.0361(15) -0.0050(14) 0.0037(14) 0.0005(13)
    C14B 0.0472(19) 0.0392(17) 0.0345(15) 0.0007(15) -0.0062(14) -0.0011(13)
    C11C 0.0432(19) 0.0444(17) 0.0427(16) -0.0075(15) -0.0070(14) 0.0061(14)
    C5A 0.057(2) 0.0438(18) 0.0473(17) 0.0044(16) -0.0130(16) 0.0116(14)
_geom_special_details
;
 All esds (except the esd in the dihedral angle between two l.s. planes)
 are estimated using the full covariance matrix.  The cell esds are taken
 into account individually in the estimation of esds in distances, angles
 and torsion angles; correlations between esds in cell parameters are only
 used when they are defined by crystal symmetry.  An approximate (isotropic)
 treatment of cell esds is used for estimating esds involving l.s. planes.
;
loop_
    _geom_bond_atom_site_label_1
    _geom_bond_atom_site_label_2
    _geom_bond_site_symmetry_2
    _geom_bond_distance
    _geom_bond_publ_flag
    Cl1A C13A . 1.741(2) no
    O1A C7A . 1.216(2) no
    C1A C2A . 1.378(3) no
    C1A C6A . 1.386(3) no
    C1A C7A . 1.491(3) no
    Cl1B C13B . 1.742(2) no
    O1B C7B . 1.215(2) no
    C1B C2B . 1.390(3) no
    C1B C6B . 1.379(3) no
    C1B C7B . 1.495(3) no
    Cl1C C13C . 1.736(2) no
    O1C C7C . 1.221(2) no
    C1C C2C . 1.395(3) no
    C1C C6C . 1.380(3) no
    C1C C7C . 1.486(3) no
    O2A C8A . 1.432(3) no
    O2A C9A . 1.346(3) no
    C2A H2AA . 0.9300 no
    C2A C3A . 1.391(3) no
    O2B C8B . 1.440(3) no
    O2B C9B . 1.356(3) no
    C2B H2BA . 0.9300 no
    C2B C3B . 1.384(3) no
    O2C C8C . 1.433(3) no
    O2C C9C . 1.349(3) no
    C2C H2CA . 0.9300 no
    C2C C3C . 1.394(3) no
    O3A C9A . 1.200(3) no
    C3A H3AA . 0.9300 no
    C3A C4A . 1.366(4) no
    O3B C9B . 1.193(3) no
    C3B H3BA . 0.9300 no
    C3B C4B . 1.370(4) no
    O3C C9C . 1.196(3) no
    C3C H3CA . 0.9300 no
    C3C C4C . 1.364(4) no
    C4A H4AA . 0.9300 no
    C4A C5A . 1.373(3) no
    C4B H4BA . 0.9300 no
    C4B C5B . 1.379(3) no
    C4C H4CA . 0.9300 no
    C4C C5C . 1.381(3) no
    C5A H5AA . 0.9300 no
    C5A C6A . 1.378(3) no
    C5B H5BA . 0.9300 no
    C5B C6B . 1.382(3) no
    C5C H5CA . 0.9300 no
    C5C C6C . 1.379(3) no
    C6A H6AA . 0.9300 no
    C6B H6BA . 0.9300 no
    C6C H6CA . 0.9300 no
    C7A C8A . 1.499(3) no
    C7B C8B . 1.502(3) no
    C7C C8C . 1.495(4) no
    C8A H8AA . 0.9700 no
    C8A H8AB . 0.9700 no
    C8B H8BA . 0.9700 no
    C8B H8BB . 0.9700 no
    C8C H8CA . 0.9700 no
    C8C H8CB . 0.9700 no
    C9A C10A . 1.487(3) no
    C9B C10B . 1.485(3) no
    C9C C10C . 1.483(3) no
    C10A C11A . 1.385(3) no
    C10A C15A . 1.388(3) no
    C10B C11B . 1.386(3) no
    C10B C15B . 1.382(3) no
    C10C C11C . 1.376(3) no
    C10C C15C . 1.375(3) no
    C11A H11A . 0.9300 no
    C11A C12A . 1.384(3) no
    C11B H11B . 0.9300 no
    C11B C12B . 1.385(3) no
    C11C H11C . 0.9300 no
    C11C C12C . 1.382(3) no
    C12A H12A . 0.9300 no
    C12A C13A . 1.377(4) no
    C12B H12B . 0.9300 no
    C12B C13B . 1.370(4) no
    C12C H12C . 0.9300 no
    C12C C13C . 1.375(4) no
    C13A C14A . 1.376(3) no
    C13B C14B . 1.370(3) no
    C13C C14C . 1.370(3) no
    C14A H14B . 0.9300 no
    C14A C15A . 1.378(3) no
    C14B H14C . 0.9300 no
    C14B C15B . 1.382(3) no
    C14C H14A . 0.9300 no
    C14C C15C . 1.379(3) no
    C15A H15B . 0.9300 no
    C15B H15A . 0.9300 no
    C15C H15C . 0.9300 no
loop_
    _geom_angle_atom_site_label_1
    _geom_angle_atom_site_label_2
    _geom_angle_atom_site_label_3
    _geom_angle_site_symmetry_1
    _geom_angle_site_symmetry_3
    _geom_angle
    _geom_angle_publ_flag
    Cl1A C13A C14A . . 119.7(2) no
    Cl1A C13A C12A . . 118.7(2) no
    O1A C7A C1A . . 122.6(2) no
    O1A C7A C8A . . 120.9(2) no
    C1A C2A H2AA . . 119.9 no
    C1A C2A C3A . . 120.2(3) no
    C1A C6A H6AA . . 119.5 no
    C1A C6A C5A . . 121.0(3) no
    C1A C7A C8A . . 116.5(2) no
    Cl1B C13B C14B . . 119.3(2) no
    Cl1B C13B C12B . . 119.2(2) no
    O1B C7B C1B . . 121.4(2) no
    O1B C7B C8B . . 120.5(2) no
    C1B C2B H2BA . . 119.9 no
    C1B C2B C3B . . 120.2(3) no
    C1B C6B H6BA . . 119.6 no
    C1B C6B C5B . . 120.8(2) no
    C1B C7B C8B . . 118.0(2) no
    Cl1C C13C C14C . . 119.4(2) no
    Cl1C C13C C12C . . 119.1(2) no
    O1C C7C C1C . . 122.0(2) no
    O1C C7C C8C . . 120.5(2) no
    C1C C2C H2CA . . 120.4 no
    C1C C2C C3C . . 119.3(3) no
    C1C C6C H6CA . . 119.4 no
    C1C C6C C5C . . 121.3(2) no
    C1C C7C C8C . . 117.5(2) no
    O2A C8A H8AA . . 109.1 no
    O2A C8A H8AB . . 109.1 no
    O2A C8A C7A . . 112.62(19) no
    O2A C9A O3A . . 123.7(2) no
    O2A C9A C10A . . 111.5(3) no
    C2A C1A C6A . . 118.7(2) no
    C2A C1A C7A . . 123.7(3) no
    C2A C3A H3AA . . 119.9 no
    C2A C3A C4A . . 120.2(3) no
    O2B C8B H8BA . . 109.7 no
    O2B C8B H8BB . . 109.7 no
    O2B C8B C7B . . 110.05(18) no
    O2B C9B O3B . . 123.3(2) no
    O2B C9B C10B . . 111.6(2) no
    C2B C1B C6B . . 118.8(2) no
    C2B C1B C7B . . 122.1(2) no
    C2B C3B H3BA . . 119.8 no
    C2B C3B C4B . . 120.4(3) no
    O2C C8C H8CA . . 109.3 no
    O2C C8C H8CB . . 109.3 no
    O2C C8C C7C . . 111.7(2) no
    O2C C9C O3C . . 122.8(2) no
    O2C C9C C10C . . 111.6(3) no
    C2C C1C C6C . . 119.1(2) no
    C2C C1C C7C . . 122.5(3) no
    C2C C3C H3CA . . 119.7 no
    C2C C3C C4C . . 120.6(3) no
    O3A C9A C10A . . 124.7(2) no
    C3A C2A H2AA . . 119.9 no
    C3A C4A H4AA . . 119.8 no
    C3A C4A C5A . . 120.3(3) no
    O3B C9B C10B . . 125.1(2) no
    C3B C2B H2BA . . 119.9 no
    C3B C4B H4BA . . 120.1 no
    C3B C4B C5B . . 119.8(3) no
    O3C C9C C10C . . 125.7(3) no
    C3C C2C H2CA . . 120.4 no
    C3C C4C H4CA . . 119.8 no
    C3C C4C C5C . . 120.5(2) no
    C4A C3A H3AA . . 119.9 no
    C4A C5A H5AA . . 120.2 no
    C4A C5A C6A . . 119.6(3) no
    C4B C3B H3BA . . 119.8 no
    C4B C5B H5BA . . 120.0 no
    C4B C5B C6B . . 120.0(3) no
    C4C C3C H3CA . . 119.7 no
    C4C C5C H5CA . . 120.4 no
    C4C C5C C6C . . 119.3(3) no
    C5A C4A H4AA . . 119.8 no
    C5A C6A H6AA . . 119.5 no
    C5B C4B H4BA . . 120.1 no
    C5B C6B H6BA . . 119.6 no
    C5C C4C H4CA . . 119.8 no
    C5C C6C H6CA . . 119.4 no
    C6A C1A C7A . . 117.7(2) no
    C6A C5A H5AA . . 120.2 no
    C6B C1B C7B . . 119.0(2) no
    C6B C5B H5BA . . 120.0 no
    C6C C1C C7C . . 118.5(2) no
    C6C C5C H5CA . . 120.4 no
    C7A C8A H8AA . . 109.1 no
    C7A C8A H8AB . . 109.1 no
    C7B C8B H8BA . . 109.7 no
    C7B C8B H8BB . . 109.7 no
    C7C C8C H8CA . . 109.3 no
    C7C C8C H8CB . . 109.3 no
    C8A O2A C9A . . 116.6(2) no
    H8AA C8A H8AB . . 107.8 no
    C8B O2B C9B . . 115.2(2) no
    H8BA C8B H8BB . . 108.2 no
    C8C O2C C9C . . 116.7(2) no
    H8CA C8C H8CB . . 107.9 no
    C9A C10A C11A . . 117.9(3) no
    C9A C10A C15A . . 122.6(2) no
    C9B C10B C11B . . 117.9(3) no
    C9B C10B C15B . . 122.6(2) no
    C9C C10C C11C . . 118.5(3) no
    C9C C10C C15C . . 122.3(2) no
    C10A C11A H11A . . 119.9 no
    C10A C11A C12A . . 120.2(3) no
    C10A C15A H15B . . 119.7 no
    C10A C15A C14A . . 120.6(2) no
    C10B C11B H11B . . 120.1 no
    C10B C11B C12B . . 119.8(3) no
    C10B C15B H15A . . 119.6 no
    C10B C15B C14B . . 120.8(2) no
    C10C C11C H11C . . 119.8 no
    C10C C11C C12C . . 120.4(3) no
    C10C C15C H15C . . 119.4 no
    C10C C15C C14C . . 121.2(2) no
    C11A C10A C15A . . 119.5(2) no
    C11A C12A H12A . . 120.4 no
    C11A C12A C13A . . 119.1(2) no
    C11B C10B C15B . . 119.4(2) no
    C11B C12B H12B . . 120.2 no
    C11B C12B C13B . . 119.6(2) no
    C11C C10C C15C . . 119.3(2) no
    C11C C12C H12C . . 120.5 no
    C11C C12C C13C . . 119.0(2) no
    C12A C11A H11A . . 119.9 no
    C12A C13A C14A . . 121.6(2) no
    C12B C11B H11B . . 120.1 no
    C12B C13B C14B . . 121.6(2) no
    C12C C11C H11C . . 119.8 no
    C12C C13C C14C . . 121.6(2) no
    C13A C12A H12A . . 120.4 no
    C13A C14A H14B . . 120.6 no
    C13A C14A C15A . . 118.9(3) no
    C13B C12B H12B . . 120.2 no
    C13B C14B H14C . . 120.6 no
    C13B C14B C15B . . 118.8(3) no
    C13C C12C H12C . . 120.5 no
    C13C C14C H14A . . 120.7 no
    C13C C14C C15C . . 118.5(3) no
    C14A C15A H15B . . 119.7 no
    C14B C15B H15A . . 119.6 no
    C14C C15C H15C . . 119.4 no
    C15A C14A H14B . . 120.6 no
    C15B C14B H14C . . 120.6 no
    C15C C14C H14A . . 120.7 no
loop_
    _geom_torsion_atom_site_label_1
    _geom_torsion_atom_site_label_2
    _geom_torsion_atom_site_label_3
    _geom_torsion_atom_site_label_4
    _geom_torsion_site_symmetry_1
    _geom_torsion_site_symmetry_2
    _geom_torsion_site_symmetry_3
    _geom_torsion_site_symmetry_4
    _geom_torsion
    _geom_torsion_publ_flag
    Cl1A C13A C12A C11A . . . . 179.21(19) no
    Cl1A C13A C14A C15A . . . . -179.1(2) no
    O1A C7A C8A O2A . . . . 14.7(3) no
    O1A C7A C1A C2A . . . . -164.7(2) no
    O1A C7A C1A C6A . . . . 15.9(4) no
    C1A C2A C3A C4A . . . .  0.0(4) no
    C1A C6A C5A C4A . . . . 0.5(4) no
    C1A C7A C8A O2A . . . . -167.6(2) no
    Cl1B C13B C12B C11B . . . . 177.9(2) no
    Cl1B C13B C14B C15B . . . . -177.6(2) no
    O1B C7B C8B O2B . . . . -7.1(3) no
    O1B C7B C1B C2B . . . . 179.5(2) no
    O1B C7B C1B C6B . . . . -0.7(4) no
    C1B C2B C3B C4B . . . . 0.5(4) no
    C1B C6B C5B C4B . . . . 0.6(4) no
    C1B C7B C8B O2B . . . . 173.7(2) no
    Cl1C C13C C12C C11C . . . . 178.0(2) no
    Cl1C C13C C14C C15C . . . . -177.6(2) no
    O1C C7C C8C O2C . . . . -12.2(4) no
    O1C C7C C1C C2C . . . . 176.6(2) no
    O1C C7C C1C C6C . . . . -4.5(4) no
    C1C C2C C3C C4C . . . . 0.3(4) no
    C1C C6C C5C C4C . . . . 0.4(4) no
    C1C C7C C8C O2C . . . . 169.1(2) no
    O2A C9A C10A C11A . . . . 177.32(19) no
    O2A C9A C10A C15A . . . . -1.5(3) no
    C2A C1A C6A C5A . . . . -0.4(4) no
    C2A C1A C7A C8A . . . . 17.6(4) no
    C2A C3A C4A C5A . . . . -0.1(4) no
    O2B C9B C10B C11B . . . . 175.1(2) no
    O2B C9B C10B C15B . . . . -3.1(3) no
    C2B C1B C6B C5B . . . . -0.6(4) no
    C2B C1B C7B C8B . . . . -1.2(3) no
    C2B C3B C4B C5B . . . . -0.5(4) no
    O2C C9C C10C C11C . . . . 179.2(2) no
    O2C C9C C10C C15C . . . . -0.3(4) no
    C2C C1C C6C C5C . . . . -0.8(4) no
    C2C C1C C7C C8C . . . . -4.8(4) no
    C2C C3C C4C C5C . . . . -0.8(4) no
    O3A C9A O2A C8A . . . . 0.2(4) no
    O3A C9A C10A C11A . . . . -0.7(4) no
    O3A C9A C10A C15A . . . . -179.5(2) no
    C3A C2A C1A C6A . . . . 0.1(4) no
    C3A C2A C1A C7A . . . . -179.3(3) no
    C3A C4A C5A C6A . . . . -0.3(4) no
    O3B C9B O2B C8B . . . . 10.9(3) no
    O3B C9B C10B C11B . . . . -4.9(4) no
    O3B C9B C10B C15B . . . . 176.9(3) no
    C3B C2B C1B C6B . . . .  0.0(4) no
    C3B C2B C1B C7B . . . . 179.8(2) no
    C3B C4B C5B C6B . . . . -0.1(4) no
    C8C O2C C9C O3C . . . . 1.5(4) no
    O3C C9C C10C C11C . . . . -1.2(4) no
    O3C C9C C10C C15C . . . . 179.3(3) no
    C3C C2C C1C C6C . . . . 0.5(4) no
    C3C C2C C1C C7C . . . . 179.4(2) no
    C3C C4C C5C C6C . . . . 0.5(4) no
    C5A C6A C1A C7A . . . . 179.1(2) no
    C5B C6B C1B C7B . . . . 179.7(2) no
    C5C C6C C1C C7C . . . . -179.8(2) no
    C6A C1A C7A C8A . . . . -161.8(2) no
    C6B C1B C7B C8B . . . . 178.5(2) no
    C6C C1C C7C C8C . . . . 174.2(2) no
    C7A C8A O2A C9A . . . . -83.8(3) no
    C7B C8B O2B C9B . . . . 78.7(2) no
    C7C C8C O2C C9C . . . . 86.1(3) no
    C8A O2A C9A C10A . . . . -178.2(2) no
    C8B O2B C9B C10B . . . . -169.2(2) no
    C8C O2C C9C C10C . . . . -178.8(2) no
    C9A C10A C11A C12A . . . . -178.2(2) no
    C9A C10A C15A C14A . . . . 178.2(2) no
    C9B C10B C11B C12B . . . . -176.9(2) no
    C9B C10B C15B C14B . . . . 177.1(2) no
    C9C C10C C11C C12C . . . . -178.5(3) no
    C9C C10C C15C C14C . . . . 178.9(3) no
    C10A C11A C12A C13A . . . . 0.2(4) no
    C10A C15A C14A C13A . . . . 0.1(4) no
    C10B C11B C12B C13B . . . . -0.7(4) no
    C10B C15B C14B C13B . . . . 0.1(4) no
    C10C C11C C12C C13C . . . . 0.1(4) no
    C10C C15C C14C C13C . . . . -0.8(4) no
    C11A C10A C15A C14A . . . . -0.5(4) no
    C11A C12A C13A C14A . . . . -0.4(4) no
    C11B C10B C15B C14B . . . . -1.0(4) no
    C11B C12B C13B C14B . . . . 0.2(4) no
    C11C C10C C15C C14C . . . . -0.6(4) no
    C11C C12C C13C C14C . . . . -1.3(4) no
    C12A C11A C10A C15A . . . . 0.6(4) no
    C12A C13A C14A C15A . . . . 0.6(4) no
    C12B C11B C10B C15B . . . . 1.3(4) no
    C12B C13B C14B C15B . . . . 0.6(4) no
    C12C C11C C10C C15C . . . . 1.0(4) no
    C12C C13C C14C C15C . . . . 1.7(4) no
loop_
    _geom_hbond_atom_site_label_D
    _geom_hbond_atom_site_label_H
    _geom_hbond_atom_site_label_A
    _geom_hbond_site_symmetry_A
    _geom_hbond_distance_DH
    _geom_hbond_distance_HA
    _geom_hbond_distance_DA
    _geom_hbond_angle_DHA
    _geom_hbond_publ_flag
    C8A H8AB O3B . 0.97 2.55 3.322(3) 137.0 y
    C8C H8CB O3A 3_656 0.97 2.55 3.212(3) 125.8 y
    C11A H11A Cg1B . 0.93 3.46 4.036(4) 122.6 y
    C11B H11B Cg1A . 0.93 3.10 3.917(4) 137.0 y
data_global
_journal_date_recd_electronic     2007-12-10
_journal_date_accepted     2007-12-11
_journal_name_full     'Acta Crystallographica, Section E'
_journal_year     2008
_journal_volume     64
_journal_issue      2
_journal_page_first     o507
_journal_page_last     o507
_journal_paper_category     QO
_journal_coeditor_code     NG2408
_publ_contact_author_name     'Tang, Guo'
_publ_contact_author_address
;
Department of Chemistry,
The Key Laboratory for Chemical Biology of Fujian Province,
College of Chemistry and Chemical Engineering,
Xiamen University,
Xiamen 361005,
China
;
_publ_contact_author_email     t12g21@xmu.edu.cn
_publ_contact_author_fax     '86-592-2185780'
_publ_contact_author_phone     '86-592-2185780'
_publ_section_title
;
Benzoylmethyl 4-chlorobenzoate
;
loop_
    _publ_author_name
    _publ_author_address
    'Jin, Yi'
;
Department of Chemistry,
The Key Laboratory for Chemical Biology of Fujian Province,
College of Chemistry and Chemical Engineering,
Xiamen University,
Xiamen 361005,
People's Republic of China
;
    'Guo, Jian-Nan'
;
Department of Chemistry,
The Key Laboratory for Chemical Biology of Fujian Province,
College of Chemistry and Chemical Engineering,
Xiamen University,
Xiamen 361005,
People's Republic of China
;
    'Lin, Kan'
;
Department of Chemistry,
The Key Laboratory for Chemical Biology of Fujian Province,
College of Chemistry and Chemical Engineering,
Xiamen University,
Xiamen 361005,
People's Republic of China
;
    'Tang, Guo'
;
Department of Chemistry,
The Key Laboratory for Chemical Biology of Fujian Province,
College of Chemistry and Chemical Engineering,
Xiamen University,
Xiamen 361005,
People's Republic of China
;
    'Zhao, Yu-Fen'
;
Department of Chemistry,
The Key Laboratory for Chemical Biology of Fujian Province,
College of Chemistry and Chemical Engineering,
Xiamen University,
Xiamen 361005,
People's Republic of China
;
