# Supplementary material for: Benzoyl­methyl 4-chloro­benzoate
Source: Acta Crystallogr Sect E Struct Rep Online. 2008 Jan 23;64(Pt 2):o507. doi: 10.1107/S1600536807066469 (PMC2960412; doi:10.1107/S1600536807066469)
Supplement: Supplementary file 2 [file e-64-0o507-Isup2.hkl]

# 
# h,k,l, Fc-squared, Fo-squared, sigma(Fo-squared) and status flag 
# 
data_I
_shelx_title '    a in P2(1)/c' 
_shelx_refln_list_code          4 
_shelx_F_calc_maximum      384.57 
_exptl_crystal_F_000      1704.00 
_reflns_d_resolution_high  0.8409 
 
loop_ 
 _symmetry_equiv_pos_as_xyz 
 'x, y, z' 
 '-x, y+1/2, -z+1/2' 
 '-x, -y, -z' 
 'x, -y-1/2, z-1/2' 
 
_cell_length_a    14.7634 
_cell_length_b    16.4509 
_cell_length_c    15.8214 
_cell_angle_alpha  90.000 
_cell_angle_beta   92.105 
_cell_angle_gamma  90.000 
 
_shelx_F_squared_multiplier     1.000 
 
loop_ 
 _refln_index_h 
 _refln_index_k 
 _refln_index_l 
 _refln_F_squared_calc 
 _refln_F_squared_meas 
 _refln_F_squared_sigma 
 _refln_observed_status 
   6   0   0     5017.28     4904.39    126.56 o 
   7   0   0       77.19       97.02     62.94 o 
   8   0   0     1015.89     1012.28     94.98 o 
   9   0   0     1396.31     1490.81     98.62 o 
  10   0   0     1381.15     1454.00    110.89 o 
  11   0   0      500.45      537.15     57.78 o 
  12   0   0      337.55      331.77     54.51 o 
  13   0   0      148.99      256.31    107.70 o 
  14   0   0      806.27      942.52    136.11 o 
  15   0   0       22.39       82.71    113.61 o 
  16   0   0      785.15      703.71    130.43 o 
  17   0   0     1219.27     1235.95    121.31 o 
   3   1   0   147890.31   143460.31   1321.08 o 
   4   1   0      517.30      542.61     45.90 o 
   5   1   0     1631.10     1604.42     49.74 o 
   6   1   0     7096.08     6715.11     84.41 o 
   7   1   0       29.03       38.30     32.01 o 
   8   1   0      716.09      733.14     42.49 o 
   9   1   0      639.49      595.51     44.19 o 
  10   1   0        5.92        8.94     23.77 o 
  11   1   0      323.51      340.68     47.47 o 
  12   1   0      152.43      123.07     46.72 o 
  13   1   0        1.84       46.46     70.04 o 
  14   1   0     1529.43     1587.66    105.94 o 
  15   1   0      181.02      169.95     82.00 o 
  16   1   0      103.37       64.09     98.57 o 
  17   1   0      219.88      298.09     72.64 o 
   0   2   0     7105.45     6887.83     71.80 o 
   1   2   0        3.54       19.54     31.81 o 
   2   2   0      179.67      180.42     45.90 o 
   3   2   0    18128.33    17344.88    106.57 o 
   4   2   0     1273.91     1329.88     33.37 o 
   5   2   0     2678.71     2626.25     74.98 o 
   6   2   0     2793.76     2892.42     54.41 o 
   7   2   0       13.59       18.18     30.21 o 
   8   2   0      524.32      536.94     41.37 o 
   9   2   0        0.17       -5.74     26.41 o 
  10   2   0       59.20       67.97     41.82 o 
  11   2   0       59.08       76.30     42.67 o 
  12   2   0      453.97      469.66     52.92 o 
  13   2   0      138.89       63.80     70.15 o 
  14   2   0        1.49       78.64    113.95 o 
  15   2   0      226.76      208.77     86.97 o 
  16   2   0       18.18       47.91     71.25 o 
  17   2   0       83.90      104.65     74.99 o 
   1   3   0      229.34      263.07     33.05 o 
   2   3   0      150.00      151.33     58.62 o 
   3   3   0   146520.31   136652.47   1913.22 o 
   4   3   0     2187.98     2059.55     87.03 o 
   5   3   0       11.17       16.27     25.58 o 
   6   3   0    23960.19    23182.43    201.12 o 
   7   3   0      725.41      728.01     32.16 o 
   8   3   0     1228.62     1213.78     35.28 o 
   9   3   0     2459.43     2445.52     63.00 o 
  10   3   0        9.62       17.93     36.31 o 
  11   3   0     1720.24     1890.90     65.92 o 
  12   3   0      405.98      388.37     52.44 o 
  13   3   0       75.09        3.12     28.63 o 
  14   3   0      324.22      352.27     87.70 o 
  15   3   0       11.32       24.27     94.71 o 
  16   3   0      347.23      296.64     77.86 o 
  17   3   0        4.55      104.06     76.43 o 
   0   4   0    81435.56    77849.77   1166.79 o 
   1   4   0      467.38      489.90     41.80 o 
   2   4   0       53.36       46.81     61.58 o 
   4   4   0        9.66       13.23     24.88 o 
   5   4   0      263.05      241.09     41.91 o 
   6   4   0     1502.22     1541.94     97.71 o 
   7   4   0      850.38      834.59     84.53 o 
   8   4   0     3856.05     3685.51    102.36 o 
   9   4   0      217.25      218.65     29.48 o 
  10   4   0       63.68       56.51     28.00 o 
  11   4   0      130.73      145.40     46.90 o 
  12   4   0        0.50       -5.92     64.96 o 
  13   4   0      725.22      763.22     80.10 o 
  14   4   0      490.04      400.52     81.85 o 
  15   4   0       13.95       92.08     96.55 o 
  16   4   0       20.82      -25.48     87.29 o 
  17   4   0      106.09      157.48     79.17 o 
   1   5   0      871.71      856.86     32.83 o 
   2   5   0     7004.41     7000.86    106.28 o 
   3   5   0      706.50      705.07     76.12 o 
   4   5   0      644.11      667.77     49.79 o 
   5   5   0     1035.11      950.98     54.53 o 
   6   5   0      302.20      275.01     49.58 o 
   7   5   0       10.89       36.79     45.56 o 
   8   5   0     1758.61     1644.93     68.07 o 
   9   5   0        9.31       47.94     93.16 o 
  10   5   0       18.06       62.42     59.60 o 
  11   5   0      670.97      760.46     92.71 o 
  12   5   0      377.31      404.69     78.23 o 
  13   5   0      108.99       67.52     80.49 o 
  14   5   0        7.07      109.77     71.89 o 
  15   5   0        5.15       38.17     76.02 o 
  16   5   0      163.41      168.76     74.93 o 
   0   6   0     4278.74     3978.70     66.37 o 
   1   6   0     6006.45     6050.29     64.33 o 
   2   6   0      892.35      920.74     29.27 o 
   3   6   0    27079.31    26273.44    311.66 o 
   4   6   0     3274.38     3405.47     52.59 o 
   5   6   0       23.35        2.15    133.49 o 
   6   6   0      169.25      199.81     51.07 o 
   7   6   0     1409.23     1396.10     77.14 o 
   8   6   0       89.33       90.57     47.61 o 
   9   6   0     4478.95     4489.94    177.23 o 
  10   6   0      249.37      312.43    105.20 o 
  11   6   0      639.95      676.28     86.71 o 
  12   6   0       33.36       20.58     51.87 o 
  13   6   0      188.55      174.45     48.17 o 
  14   6   0      172.63      249.97     65.14 o 
  15   6   0      101.84      169.76     73.47 o 
  16   6   0       34.22      121.36     85.15 o 
   1   7   0      523.74      494.23     33.93 o 
   2   7   0      318.76      325.86     35.52 o 
   3   7   0     1072.49     1145.24     39.49 o 
   4   7   0       12.34       28.72     30.33 o 
   5   7   0        0.79       27.12     36.10 o 
   6   7   0    39654.71    39040.73    205.32 o 
   7   7   0      516.94      589.07     61.27 o 
   8   7   0       32.43       -2.05      6.59 o 
   9   7   0       20.33       32.95     87.03 o 
  10   7   0       18.97       94.01     73.66 o 
  11   7   0     1447.84     1623.55     75.12 o 
  12   7   0        8.50       31.43     47.70 o 
  13   7   0      392.14      350.76     56.90 o 
  14   7   0       71.97       77.11     73.24 o 
  15   7   0       10.65       42.54     84.87 o 
  16   7   0      202.40      239.86     77.71 o 
   0   8   0      662.07      570.17     44.81 o 
   1   8   0     2817.32     2612.27     88.18 o 
   2   8   0     2166.94     2099.66     45.84 o 
   3   8   0    15838.29    15360.49    116.05 o 
   4   8   0        8.07       -5.96     17.97 o 
   5   8   0      869.37      940.94     55.13 o 
   6   8   0     2983.45     2966.13     83.66 o 
   7   8   0        8.69      -13.27     24.18 o 
   8   8   0     1041.76     1024.23     73.10 o 
   9   8   0       64.38       69.46     51.89 o 
  10   8   0      828.15      758.54     65.12 o 
  11   8   0      201.26      225.89     56.92 o 
  12   8   0       55.49       81.40     58.87 o 
  13   8   0       91.69       95.06     53.66 o 
  14   8   0       78.06      143.66     74.80 o 
  15   8   0       56.88      143.83     80.31 o 
  16   8   0       30.19       64.84     72.35 o 
   1   9   0       48.58       84.33     33.23 o 
   2   9   0     2549.76     2612.49     51.67 o 
   3   9   0     1257.27     1247.72     55.23 o 
   4   9   0     1774.64     1814.21    103.95 o 
   5   9   0     2983.22     3039.99    133.27 o 
   6   9   0      490.34      538.12     52.78 o 
   7   9   0     1204.78     1158.97     60.68 o 
   8   9   0      759.24      791.37     56.63 o 
   9   9   0        5.05       18.99     49.96 o 
  10   9   0        6.93       41.94     61.03 o 
  11   9   0      134.82      159.02     57.56 o 
  12   9   0       24.43       19.36     68.30 o 
  13   9   0        5.51       31.23     65.91 o 
  14   9   0       57.92       27.44     68.16 o 
  15   9   0       20.97       51.13     84.73 o 
   0  10   0     3665.17     3516.51    132.93 o 
   1  10   0       57.54       46.55     32.77 o 
   2  10   0      737.57      735.78     51.61 o 
   3  10   0      685.44      690.95     45.76 o 
   4  10   0      363.29      341.21     68.72 o 
   5  10   0       45.83       35.64     30.02 o 
   6  10   0     1892.90     1727.57     65.87 o 
   7  10   0     1308.91     1341.92     63.56 o 
   8  10   0        6.80       14.88     50.49 o 
   9  10   0      176.56      128.26     54.33 o 
  10  10   0      182.73      158.32     57.83 o 
  11  10   0       17.18       -0.79     51.60 o 
  12  10   0      122.97      121.91     64.43 o 
  13  10   0        8.02        4.10     33.32 o 
  14  10   0       26.46       45.09     73.25 o 
  15  10   0        3.54       71.93     70.19 o 
   1  11   0       79.75      125.53     37.15 o 
   2  11   0      123.98      108.64     33.79 o 
   3  11   0       54.90       61.83     23.46 o 
   4  11   0      636.21      681.91     33.34 o 
   5  11   0     1125.38     1110.58     66.47 o 
   6  11   0       31.30       35.48     35.89 o 
   7  11   0       73.86       82.15     50.74 o 
   8  11   0        1.98       37.07     68.07 o 
   9  11   0     2276.36     1956.94     76.14 o 
  10  11   0      354.98      320.86     58.81 o 
  11  11   0      155.22      191.93     61.39 o 
  12  11   0      186.60      226.02     67.83 o 
  13  11   0      203.22      214.33     65.03 o 
  14  11   0      128.81      145.33     84.16 o 
   0  12   0      136.75       82.50     60.63 o 
   1  12   0      502.53      528.14     38.99 o 
   2  12   0     1681.57     1714.62     45.77 o 
   3  12   0      217.55      240.40     39.96 o 
   4  12   0      339.80      315.91     43.24 o 
   5  12   0       12.74       43.37     32.63 o 
   6  12   0     3569.10     3336.05     73.26 o 
   7  12   0      350.60      363.96     84.64 o 
   8  12   0      332.86      327.85     88.39 o 
   9  12   0       83.57       16.79     78.85 o 
  10  12   0      124.80      118.31     59.73 o 
  11  12   0      540.39      574.43     65.52 o 
  12  12   0       62.82       45.08     75.38 o 
  13  12   0        9.46       52.96    104.30 o 
   1  13   0      122.27      109.65     48.93 o 
   2  13   0       64.69       93.08     35.06 o 
   3  13   0      563.67      650.05     48.44 o 
   4  13   0       20.34        9.29      9.86 o 
   5  13   0     1754.62     1677.85     87.18 o 
   6  13   0       48.62       10.81     31.71 o 
   7  13   0       22.70        6.65     27.16 o 
   8  13   0       77.91       13.40     48.97 o 
   9  13   0      139.70      104.97     90.55 o 
  10  13   0      740.61      640.43     93.75 o 
  11  13   0       91.49       44.73     96.57 o 
  12  13   0      109.16      114.83     87.72 o 
  13  13   0       13.83       39.12     99.18 o 
   0  14   0      109.15      165.13     77.18 o 
   1  14   0       57.04       74.04     47.86 o 
   2  14   0      138.33      137.11     47.20 o 
   3  14   0        1.20       -3.78     24.18 o 
   4  14   0        2.16       39.92     59.86 o 
   5  14   0       43.09       37.25     42.93 o 
   6  14   0      150.03      162.60     59.76 o 
   7  14   0        0.22        4.26     62.01 o 
   8  14   0       57.71       95.85     86.36 o 
   9  14   0      198.38      100.49     84.59 o 
  10  14   0        6.32       17.24     93.23 o 
  11  14   0       63.21      110.43     94.47 o 
  12  14   0       59.76       -0.91    134.89 o 
   1  15   0      157.94      138.20     47.73 o 
   2  15   0       51.93      129.81     51.84 o 
   3  15   0       91.40      105.76     61.37 o 
   4  15   0      187.14      207.16     61.88 o 
   5  15   0      520.64      537.14     72.84 o 
   6  15   0      174.35      220.50     63.72 o 
   7  15   0      133.28      115.60     81.16 o 
   8  15   0      336.95      287.11     72.69 o 
   9  15   0        6.51       21.99     79.80 o 
  10  15   0       10.41        1.14     48.64 o 
  11  15   0       26.74       52.56     97.19 o 
   0  16   0      407.59      381.70     84.67 o 
   1  16   0       61.28       63.79     47.99 o 
   2  16   0       92.19       77.95     56.07 o 
   3  16   0       98.53       73.31     60.42 o 
   4  16   0        0.76       31.12     78.23 o 
   5  16   0      139.45      159.19     68.97 o 
   6  16   0        6.14       25.32     63.06 o 
   7  16   0       65.72       52.80     84.11 o 
   8  16   0       40.00       41.93    101.32 o 
   9  16   0       95.56       45.96     86.79 o 
  10  16   0      287.02      142.82     86.75 o 
   1  17   0        6.42        4.74     10.71 o 
   2  17   0       26.57       10.02     89.08 o 
   3  17   0       33.26       22.41     93.67 o 
   4  17   0      186.32      190.92     70.00 o 
   5  17   0      263.14      305.81     77.41 o 
   6  17   0        4.00       35.75     78.16 o 
   7  17   0        0.13       59.70     93.83 o 
   8  17   0      196.04      200.34     99.29 o 
   0  18   0       90.46       33.07     69.96 o 
   1  18   0       27.98       65.03     57.98 o 
   2  18   0       92.52       69.57     71.96 o 
   3  18   0       33.32       35.20     79.55 o 
   4  18   0        2.56        4.04     25.38 o 
   5  18   0       17.24       53.94     83.30 o 
   6  18   0       27.25       65.03     82.67 o 
   1  19   0        8.13       32.74     74.47 o 
   2  19   0        3.69       26.39     58.53 o 
   3  19   0        0.00       33.59     99.75 o 
   4  19   0        2.24        6.89     46.53 o 
 -17   1   1       47.79      104.71     88.26 o 
 -16   1   1       58.01      104.46     61.95 o 
 -15   1   1      944.14      917.03     70.40 o 
 -14   1   1      267.84      293.74     64.78 o 
 -13   1   1      828.51      745.60     82.82 o 
 -12   1   1      654.40      697.22     79.32 o 
 -11   1   1      300.29      300.25     43.13 o 
 -10   1   1      242.98      193.51     38.53 o 
  -9   1   1      279.05      282.97     37.94 o 
  -8   1   1     1574.79     1596.61     44.55 o 
  -7   1   1       66.23       48.66     28.20 o 
  -6   1   1     6177.53     6227.28     99.13 o 
  -5   1   1     4665.19     4520.80     50.71 o 
  -4   1   1       28.00       32.15     22.73 o 
  -2   1   1     6715.36     6386.12     85.66 o 
   7   1   1       56.86       91.69     45.59 o 
   8   1   1      655.09      653.93     42.88 o 
   9   1   1     2577.11     2628.07     64.00 o 
  10   1   1      188.18      196.54     42.17 o 
  11   1   1       56.07       50.15     46.26 o 
  12   1   1      271.59      271.93     55.18 o 
  13   1   1       45.32       73.58     51.51 o 
  14   1   1        0.33       78.69     81.41 o 
  15   1   1      226.34      193.25     89.87 o 
  16   1   1        0.05       64.78     98.65 o 
  17   1   1      105.64      191.83    107.11 o 
 -17   2   1       45.66       79.38     74.17 o 
 -16   2   1      102.83       82.73     63.29 o 
 -15   2   1     1010.58     1044.07     73.24 o 
 -14   2   1       55.69       55.27     64.08 o 
 -13   2   1      106.75      183.42     58.30 o 
 -12   2   1     3256.47     3123.18    110.81 o 
 -11   2   1     3139.84     3299.60     85.87 o 
 -10   2   1      327.34      343.69     41.40 o 
  -9   2   1     1949.32     1906.78     52.26 o 
  -8   2   1     1821.87     1779.86     48.85 o 
  -7   2   1      992.59      950.77     38.86 o 
  -6   2   1      248.61      243.39     30.21 o 
  -5   2   1      443.24      402.64     57.49 o 
  -4   2   1      299.10      305.78     35.14 o 
  -3   2   1    17152.28    16327.55     78.45 o 
  -2   2   1      169.86      164.51     54.53 o 
  -1   2   1      267.53      257.67     37.72 o 
   0   2   1     3920.41     3949.37     68.39 o 
   1   2   1     1598.94     1596.69     33.06 o 
   4   2   1     2255.16     2335.40     79.76 o 
   5   2   1     1462.28     1446.96     71.80 o 
   6   2   1    14538.86    14742.03    174.51 o 
   7   2   1      892.02      977.86     54.84 o 
   8   2   1      115.12      112.73     38.23 o 
   9   2   1     1470.46     1521.12     55.55 o 
  10   2   1       36.36       56.18     43.13 o 
  11   2   1       18.14       13.66     34.67 o 
  12   2   1      187.82      143.12     48.92 o 
  13   2   1       19.97       53.90     53.57 o 
  14   2   1      272.56      279.12     83.87 o 
  15   2   1       87.59       51.88     88.67 o 
  16   2   1        2.51       44.03     90.25 o 
  17   2   1       67.31       70.40    101.83 o 
 -17   3   1      124.69      134.01     89.73 o 
 -16   3   1      217.03      208.02     64.94 o 
 -15   3   1      457.34      491.23     69.27 o 
 -14   3   1     1999.11     1968.03    123.81 o 
 -13   3   1       93.07      135.01     55.64 o 
 -12   3   1      372.30      378.71     41.82 o 
 -11   3   1        7.34      -12.84     34.53 o 
 -10   3   1      208.50      206.02     37.97 o 
  -9   3   1      595.37      543.34     41.27 o 
  -8   3   1       14.37       30.89     32.95 o 
  -7   3   1       49.39       42.16     36.10 o 
  -6   3   1      850.56      914.57     53.40 o 
  -5   3   1      639.18      647.97     33.28 o 
  -4   3   1     1702.52     1685.85     35.23 o 
  -3   3   1    13368.60    13158.20     85.78 o 
  -2   3   1      387.87      424.42     28.03 o 
  -1   3   1       52.30       62.63     23.38 o 
   0   3   1     5070.13     4919.90     54.05 o 
   1   3   1     2133.22     2110.98     45.10 o 
   2   3   1     4260.72     3962.10     87.48 o 
   3   3   1    80917.80    75782.45   1379.47 o 
   4   3   1    20551.42    20533.96    195.64 o 
   5   3   1      392.66      402.19     64.08 o 
   6   3   1      290.25      259.49     59.76 o 
   7   3   1     1311.97     1198.62     57.57 o 
   8   3   1        0.23       -1.35     19.53 o 
   9   3   1       77.76       48.21     48.00 o 
  10   3   1       89.84      112.24     44.42 o 
  11   3   1      164.08      142.74     47.02 o 
  12   3   1       58.64       61.30     52.16 o 
  13   3   1      102.63      134.45     56.90 o 
  14   3   1      118.76       88.10     74.08 o 
  15   3   1       73.28       87.55     87.80 o 
  16   3   1       57.02       38.91    131.45 o 
  17   3   1        0.02      116.79    144.06 o 
 -17   4   1      174.87      109.90     81.60 o 
 -16   4   1      402.80      497.50     70.77 o 
 -15   4   1      900.66      927.79     69.09 o 
 -14   4   1      393.97      428.03     69.38 o 
 -13   4   1      425.66      417.84     61.63 o 
 -12   4   1       84.81      119.01    107.48 o 
 -11   4   1        2.92       22.08     38.71 o 
 -10   4   1      960.58      929.14     48.08 o 
  -9   4   1      119.90      113.07     30.26 o 
  -8   4   1      249.60      221.37     30.65 o 
  -7   4   1      469.00      444.93     33.22 o 
  -6   4   1       19.42       54.76     26.80 o 
  -5   4   1       62.29      117.28     34.90 o 
  -4   4   1     3512.65     3529.16     57.93 o 
  -3   4   1    10142.93     9925.34    121.68 o 
  -2   4   1    38845.78    38046.92    322.88 o 
  -1   4   1    22023.27    21369.96     89.18 o 
   0   4   1   122500.28   117500.50   1068.42 o 
   1   4   1    25956.88    25505.13    115.94 o 
   2   4   1      687.14      633.97     40.13 o 
   3   4   1      940.30      980.02     79.30 o 
   4   4   1       76.84       78.30     46.45 o 
   5   4   1      586.28      678.66     65.21 o 
   6   4   1      377.36      521.25     69.76 o 
   7   4   1     2518.17     2654.88     98.84 o 
   8   4   1      116.51      144.20     48.43 o 
   9   4   1        0.01       -1.89     33.40 o 
  10   4   1       74.47      107.87     43.61 o 
  11   4   1       21.79       19.86     31.85 o 
  12   4   1      306.68      437.51     56.05 o 
  13   4   1       50.53       31.10     58.59 o 
  14   4   1       43.03       43.42     78.58 o 
  15   4   1      112.72      138.29     81.88 o 
  16   4   1       49.10       54.95    143.20 o 
  17   4   1      122.85       69.17    111.31 o 
 -16   5   1       45.96      118.61     72.80 o 
 -15   5   1      357.36      383.86     60.76 o 
 -14   5   1        0.15       65.16     66.63 o 
 -13   5   1       91.71      126.25     65.11 o 
 -12   5   1      314.55      341.13     69.68 o 
 -11   5   1      196.61      215.85     44.03 o 
 -10   5   1      787.99      766.44     49.61 o 
  -9   5   1     2661.93     2547.34     71.23 o 
  -8   5   1     2207.37     2249.38     77.58 o 
  -7   5   1     1314.58     1322.32     48.97 o 
  -6   5   1     2672.42     2670.18     90.92 o 
  -5   5   1     1299.71     1232.16     45.37 o 
  -4   5   1      323.13      333.26     33.95 o 
  -3   5   1     2798.98     2962.51     69.56 o 
  -2   5   1     1099.89     1128.58     41.62 o 
  -1   5   1       84.32       91.24     14.95 o 
   0   5   1    12579.61    12262.81     85.11 o 
   1   5   1    27321.47    27233.07    108.55 o 
   2   5   1    12984.73    12962.79    150.46 o 
   3   5   1     4981.74     5055.75     81.37 o 
   4   5   1     2141.89     2137.80     67.46 o 
   5   5   1      122.03      131.35     48.04 o 
   6   5   1     1680.43     1803.47    103.84 o 
   7   5   1     2464.63     2438.95     77.99 o 
   8   5   1        0.58        5.31     14.08 o 
   9   5   1     1256.72     1425.67     73.73 o 
  10   5   1        2.88      -17.72     30.29 o 
  11   5   1      192.91      217.01     64.67 o 
  12   5   1      223.53      200.64     94.75 o 
  13   5   1        8.20       81.80     92.71 o 
  14   5   1       19.74       -3.49     58.17 o 
  15   5   1        4.10       63.08     88.66 o 
  16   5   1        1.22      -30.84    113.91 o 
 -16   6   1        3.29       91.09     69.89 o 
 -15   6   1       29.07      104.28     62.48 o 
 -14   6   1        6.60       47.61     60.41 o 
 -13   6   1      271.56      205.84     62.13 o 
 -12   6   1     2114.65     2032.18     85.74 o 
 -11   6   1       68.66       61.16     59.68 o 
 -10   6   1        2.73       61.74     74.78 o 
  -9   6   1     2358.96     2326.25     72.30 o 
  -8   6   1      579.84      546.08     50.41 o 
  -7   6   1       69.15       71.48     37.44 o 
  -6   6   1     6057.04     6076.54     84.74 o 
  -5   6   1       48.32       29.99     32.90 o 
  -4   6   1      227.62      266.58     34.69 o 
  -3   6   1       21.87       -1.84     14.93 o 
  -2   6   1      456.69      412.99     34.06 o 
  -1   6   1      156.50      177.61     23.73 o 
   0   6   1      300.71      250.41     34.72 o 
   1   6   1        8.11       29.95     29.71 o 
   2   6   1     2310.64     2246.50     52.21 o 
   3   6   1        1.07       42.03     38.05 o 
   4   6   1     5190.56     5065.48     92.53 o 
   5   6   1      539.58      462.64     53.17 o 
   6   6   1    11203.37    10999.50    142.72 o 
   7   6   1     4016.01     4045.27     98.72 o 
   8   6   1       53.17      106.34     92.48 o 
   9   6   1      361.75      420.14     85.44 o 
  10   6   1       22.44       19.54     88.39 o 
  11   6   1      140.81      104.49     73.21 o 
  12   6   1      150.89      117.76     80.32 o 
  13   6   1      300.55      269.95     60.69 o 
  14   6   1        0.18       46.81     62.92 o 
  15   6   1       11.06       31.25     87.08 o 
  16   6   1       14.23        3.95     80.89 o 
 -16   7   1        2.70       17.15     64.90 o 
 -15   7   1        1.96       77.15     61.31 o 
 -14   7   1        0.29       23.19     60.82 o 
 -13   7   1       14.25       48.85     45.77 o 
 -12   7   1     1168.02     1090.66     58.98 o 
 -11   7   1     2040.24     1930.70    124.29 o 
 -10   7   1       23.10       67.13     73.84 o 
  -9   7   1       88.13       97.04     60.80 o 
  -8   7   1      131.30      155.75     58.29 o 
  -7   7   1        0.88       41.24     42.19 o 
  -6   7   1      676.63      618.10     45.18 o 
  -5   7   1     3300.44     3267.79     66.66 o 
  -4   7   1     1762.42     1725.29     45.67 o 
  -3   7   1     8035.23     7851.65     66.55 o 
  -2   7   1      215.60      196.65     19.38 o 
  -1   7   1      201.38      211.66     25.03 o 
   0   7   1       69.58       63.76     32.02 o 
   1   7   1      148.61      130.44     33.69 o 
   2   7   1      715.64      763.19     26.01 o 
   3   7   1     6073.10     6217.54     97.89 o 
   4   7   1     5511.63     5661.65     83.44 o 
   5   7   1     1098.40     1062.79     65.02 o 
   6   7   1    14904.41    14642.06    240.40 o 
   7   7   1      958.79     1043.18     95.21 o 
   8   7   1       25.20        7.27     96.80 o 
   9   7   1        1.89      -12.27     88.84 o 
  10   7   1      835.77      795.12     75.20 o 
  11   7   1      349.19      405.85     72.06 o 
  12   7   1        6.25       19.26     35.47 o 
  13   7   1        5.54       -8.33     68.58 o 
  14   7   1      105.66      174.70     62.52 o 
  15   7   1        6.22        6.69     53.02 o 
  16   7   1       86.99      136.74    105.71 o 
 -16   8   1        2.23       57.57     87.37 o 
 -15   8   1        1.50       31.15     74.26 o 
 -14   8   1      306.12      234.16     59.38 o 
 -13   8   1        3.92       54.94     47.53 o 
 -12   8   1      489.32      527.73     73.67 o 
 -11   8   1      225.28      260.45     56.51 o 
 -10   8   1     1328.43     1210.90     88.38 o 
  -9   8   1      753.89      909.06     80.03 o 
  -8   8   1       53.74       44.96     62.13 o 
  -7   8   1     2384.23     2318.20     82.45 o 
  -6   8   1      776.08      748.00     61.35 o 
  -5   8   1     3578.41     3577.26     81.67 o 
  -4   8   1     1679.23     1754.99     68.58 o 
  -3   8   1     4292.71     4195.59     52.58 o 
  -2   8   1     1052.56     1035.29     25.40 o 
  -1   8   1       48.38       67.09     25.29 o 
   0   8   1      227.73      225.83     37.64 o 
   1   8   1     1769.27     1707.88     49.57 o 
   2   8   1     2931.75     2959.70     68.29 o 
   3   8   1    31523.85    31813.29    144.44 o 
   4   8   1    10440.72    10809.41    319.93 o 
   5   8   1     1357.40     1448.78     99.52 o 
   6   8   1      435.14      633.50     96.57 o 
   7   8   1      176.65      148.38     72.71 o 
   8   8   1       20.29       36.50     61.97 o 
   9   8   1      402.37      330.97     68.72 o 
  10   8   1      334.71      332.93     70.84 o 
  11   8   1        0.88       -9.84     51.30 o 
  12   8   1      131.19      197.02     64.62 o 
  13   8   1        0.00       40.47     60.08 o 
  14   8   1       14.75        8.24     16.65 o 
  15   8   1      220.66      283.47     85.46 o 
 -15   9   1       50.36       90.00     73.92 o 
 -14   9   1       73.13      115.11     61.40 o 
 -13   9   1       38.31       37.09     49.35 o 
 -12   9   1     1557.22     1561.75     67.80 o 
 -11   9   1      381.87      360.19     51.71 o 
 -10   9   1      857.86      890.52     66.27 o 
  -9   9   1      171.42      174.61     52.09 o 
  -8   9   1       31.10       43.69     49.27 o 
  -7   9   1      655.52      636.12     65.83 o 
  -6   9   1     4269.08     4227.87     67.82 o 
  -5   9   1     1655.44     1618.33     49.24 o 
  -4   9   1      138.11      102.28     38.24 o 
  -3   9   1      634.24      639.60     39.29 o 
  -2   9   1     3593.93     3689.96     60.23 o 
  -1   9   1      510.16      545.67     35.20 o 
   0   9   1     1814.40     1903.31     55.78 o 
   1   9   1     2919.65     3074.46     63.73 o 
   2   9   1      235.56      219.53     33.63 o 
   3   9   1      133.73      139.18     25.56 o 
   4   9   1      494.66      481.32     42.38 o 
   5   9   1     2654.74     2766.33     74.94 o 
   6   9   1      647.04      716.57     51.95 o 
   7   9   1      320.27      379.48     65.34 o 
   8   9   1      441.01      396.34     68.22 o 
   9   9   1      354.49      357.83     75.03 o 
  10   9   1     1770.18     1806.37     74.57 o 
  11   9   1       21.26       70.10     56.44 o 
  12   9   1       65.56       71.64     63.86 o 
  13   9   1        0.05       37.93     57.85 o 
  14   9   1       56.31       80.18     64.11 o 
  15   9   1        0.01       36.64     89.84 o 
 -15  10   1       14.22      -10.81     64.65 o 
 -14  10   1        3.61        9.57     59.43 o 
 -13  10   1       36.86      107.68     61.84 o 
 -12  10   1       54.66      145.72     55.18 o 
 -11  10   1      574.32      583.92     54.80 o 
 -10  10   1      410.70      429.27     48.78 o 
  -9  10   1     4229.18     4164.81     82.44 o 
  -8  10   1        0.40       -4.92     15.82 o 
  -7  10   1       95.91       89.96     40.27 o 
  -6  10   1     1986.72     2027.81     49.63 o 
  -5  10   1        0.05        8.17     35.89 o 
  -4  10   1       14.97        3.64      6.29 o 
  -3  10   1     1062.65     1044.65     32.32 o 
  -2  10   1      360.94      378.91     33.33 o 
  -1  10   1        3.14        2.51     11.93 o 
   0  10   1      892.78      949.14     47.31 o 
   1  10   1      891.89      817.47     45.87 o 
   2  10   1      203.23      253.26     35.19 o 
   3  10   1     1078.17     1234.46     54.36 o 
   4  10   1      777.27      796.92     41.09 o 
   5  10   1      121.04      153.23     39.01 o 
   6  10   1      711.80      734.40     50.89 o 
   7  10   1      810.45      873.67     57.11 o 
   8  10   1       88.49      108.21     49.43 o 
   9  10   1     2123.20     2117.77     76.26 o 
  10  10   1      456.39      373.94     57.80 o 
  11  10   1      130.06      141.88     58.78 o 
  12  10   1       69.16       98.34     63.98 o 
  13  10   1       65.82       72.05     68.21 o 
  14  10   1      325.98      439.58     67.48 o 
  15  10   1        1.29       59.06     87.40 o 
 -14  11   1        4.97       40.33     98.40 o 
 -13  11   1       48.64       81.74     63.89 o 
 -12  11   1       16.30        9.60     55.98 o 
 -11  11   1       17.81      -24.68     45.18 o 
 -10  11   1      393.75      377.24     52.20 o 
  -9  11   1      514.22      472.65     51.29 o 
  -8  11   1     3129.75     3152.68     89.11 o 
  -7  11   1      306.31      245.99     40.52 o 
  -6  11   1      140.90      102.54     40.98 o 
  -5  11   1      368.35      348.74     40.83 o 
  -4  11   1       52.94       35.37     26.25 o 
  -3  11   1       21.98       12.25     28.84 o 
  -2  11   1       33.18       34.08     27.13 o 
  -1  11   1      116.96       98.98     37.11 o 
   0  11   1      176.14      143.16     41.93 o 
   1  11   1     1252.65     1216.25     55.82 o 
   2  11   1      121.96      159.64     36.47 o 
   3  11   1        7.52       21.22     39.88 o 
   4  11   1     1113.35     1086.64     57.72 o 
   5  11   1      344.92      331.47     39.89 o 
   6  11   1     3679.06     3755.63     79.74 o 
   7  11   1     2726.27     2599.43     77.36 o 
   8  11   1      410.36      427.83     56.41 o 
   9  11   1     1463.06     1496.81     71.26 o 
  10  11   1      139.90      118.17     57.03 o 
  11  11   1        0.82       -9.85     13.99 o 
  12  11   1        0.45       46.34     71.13 o 
  13  11   1        4.17       45.63     71.27 o 
  14  11   1       36.38       30.85     83.64 o 
 -13  12   1      182.51      185.71     79.80 o 
 -12  12   1       53.78       77.38     68.70 o 
 -11  12   1      103.07       97.03     56.94 o 
 -10  12   1       48.34       70.28     48.57 o 
  -9  12   1     1707.26     1683.66     62.54 o 
  -8  12   1      346.23      286.90     55.29 o 
  -7  12   1      494.67      472.48     56.39 o 
  -6  12   1     1634.08     1653.57     57.72 o 
  -5  12   1      937.63      887.50     43.43 o 
  -4  12   1       73.13       73.60     38.36 o 
  -3  12   1     1374.24     1368.47     45.67 o 
  -2  12   1      999.38     1096.37     40.29 o 
  -1  12   1       89.18       94.00     44.38 o 
   0  12   1      683.11      712.78     41.79 o 
   1  12   1      472.50      465.20     40.27 o 
   2  12   1       35.70       60.64     37.24 o 
   3  12   1      415.78      404.98     44.46 o 
   4  12   1      210.07      182.04     41.03 o 
   5  12   1      186.47      204.59     46.77 o 
   6  12   1     1510.82     1501.51     93.60 o 
   7  12   1     1354.62     1331.79     94.15 o 
   8  12   1      616.50      519.22     75.21 o 
   9  12   1      771.59      700.56     83.27 o 
  10  12   1       82.37       36.30     83.34 o 
  11  12   1      273.56      222.51     73.80 o 
  12  12   1      199.06      293.64     89.13 o 
  13  12   1      166.96      170.08     98.11 o 
 -13  13   1        0.37        2.81    100.30 o 
 -12  13   1       22.60       41.19     92.30 o 
 -11  13   1      131.67      193.49     89.86 o 
 -10  13   1        7.00       11.67     91.80 o 
  -9  13   1      930.47      855.88     96.99 o 
  -8  13   1       32.39       83.95     66.81 o 
  -7  13   1      299.97      316.23     62.11 o 
  -6  13   1     2163.61     2159.58     76.52 o 
  -5  13   1      764.47      776.19     69.32 o 
  -4  13   1      412.63      420.60     64.90 o 
  -3  13   1      460.50      543.47     59.60 o 
  -2  13   1      549.79      557.36     47.60 o 
  -1  13   1      126.69      172.86     48.46 o 
   0  13   1      390.67      449.29     53.90 o 
   1  13   1     1543.86     1557.42     49.25 o 
   2  13   1      346.54      404.84     40.72 o 
   3  13   1       91.18      100.88     43.55 o 
   4  13   1       14.74        2.69     28.29 o 
   5  13   1       23.52       49.08     46.77 o 
   6  13   1     1238.54     1109.37     73.98 o 
   7  13   1      145.25      146.48     68.58 o 
   8  13   1        0.87      -36.16     49.22 o 
   9  13   1      196.98      125.23     79.48 o 
  10  13   1        0.62      -41.18     75.89 o 
  11  13   1      152.78      207.78     89.59 o 
  12  13   1       23.93       -3.95     86.73 o 
  13  13   1      242.94      194.18    101.89 o 
 -12  14   1        0.90       26.41    104.76 o 
 -11  14   1        0.58       43.84     98.16 o 
 -10  14   1       84.25      142.80     95.34 o 
  -9  14   1      108.78       73.16     90.64 o 
  -8  14   1      944.35      902.68     98.08 o 
  -7  14   1      172.18      127.80     54.58 o 
  -6  14   1      129.84      119.58     61.90 o 
  -5  14   1      102.44      107.51     59.02 o 
  -4  14   1       83.72       82.85     53.29 o 
  -3  14   1      103.60      130.55     52.21 o 
  -2  14   1        5.09       56.78     49.51 o 
  -1  14   1      505.09      493.26     55.06 o 
   0  14   1       60.35       89.55     51.01 o 
   1  14   1      230.25      258.99     38.73 o 
   2  14   1        0.67       25.79     36.88 o 
   3  14   1       83.82       49.89     52.47 o 
   4  14   1      254.21      300.24     57.72 o 
   5  14   1      214.93      206.17     55.70 o 
   6  14   1       75.93       54.37     59.94 o 
   7  14   1      123.72      143.30     66.60 o 
   8  14   1        2.88      -43.29     68.74 o 
   9  14   1       17.17      -23.27     45.90 o 
  10  14   1       98.33       77.49     85.46 o 
  11  14   1      305.71      353.04     94.56 o 
  12  14   1      555.06      460.19    114.37 o 
 -11  15   1      120.19      133.06    102.68 o 
 -10  15   1      117.54      113.88     96.99 o 
  -9  15   1       50.87       -8.35     62.42 o 
  -8  15   1      122.84      122.39     75.86 o 
  -7  15   1       19.23       44.22     69.15 o 
  -6  15   1      446.10      482.61     72.02 o 
  -5  15   1       63.95       93.07     59.94 o 
  -4  15   1      273.35      333.48     67.73 o 
  -3  15   1      447.61      473.73     71.55 o 
  -2  15   1        0.81       21.07     26.86 o 
  -1  15   1      322.62      299.22     55.70 o 
   0  15   1       28.40       42.95     52.39 o 
   1  15   1       31.18       41.64     50.08 o 
   2  15   1       97.27      122.89     50.15 o 
   3  15   1        1.05       23.35     39.68 o 
   4  15   1      103.14      114.13     56.88 o 
   5  15   1        0.41        1.03     62.64 o 
   6  15   1       56.88       91.33     62.97 o 
   7  15   1        9.89       30.92     82.40 o 
   8  15   1       19.69      -13.21     53.90 o 
   9  15   1     1164.99     1141.70    106.36 o 
  10  15   1      833.95      866.15    111.41 o 
  11  15   1        2.76      100.74    103.40 o 
 -10  16   1       32.93       73.42     81.68 o 
  -9  16   1       22.10       33.69     99.20 o 
  -8  16   1      440.71      439.37    102.32 o 
  -7  16   1      618.79      629.16     79.42 o 
  -6  16   1      316.49      394.79     75.81 o 
  -5  16   1      609.23      670.00     76.64 o 
  -4  16   1      194.61      201.20     70.82 o 
  -3  16   1        5.79       32.42     68.35 o 
  -2  16   1       45.85       16.44     41.42 o 
  -1  16   1       29.92       10.69     51.80 o 
   0  16   1       46.92      101.87     57.60 o 
   1  16   1       36.95       28.07     45.42 o 
   2  16   1       18.98       43.15     55.56 o 
   3  16   1       33.32       75.45     63.59 o 
   4  16   1      190.23      257.05     62.42 o 
   5  16   1       14.08       51.63     68.01 o 
   6  16   1      244.15      237.00     72.96 o 
   7  16   1       11.34        6.70     21.13 o 
   8  16   1       55.26       29.23     65.38 o 
   9  16   1       61.24       43.29     71.63 o 
  10  16   1        7.37      -34.16    116.85 o 
  -8  17   1      132.28      165.41    106.35 o 
  -7  17   1        1.26       64.13     77.86 o 
  -6  17   1       32.10       34.81     94.57 o 
  -5  17   1      332.45      368.52     79.66 o 
  -4  17   1        7.88       39.58     71.13 o 
  -3  17   1       30.36        5.94     54.89 o 
  -2  17   1      647.72      664.37     70.84 o 
  -1  17   1       40.60       67.82     65.92 o 
   0  17   1       26.63       58.58     58.92 o 
   1  17   1       12.25      -11.86     32.31 o 
   2  17   1       46.93       60.51     59.49 o 
   3  17   1        4.07        8.34     52.89 o 
   4  17   1       13.97       15.88     66.25 o 
   5  17   1        0.21       39.64     75.73 o 
   6  17   1        0.02       67.83     80.86 o 
   7  17   1       52.10       93.96    100.48 o 
   8  17   1       29.59       -3.06      8.86 o 
  -6  18   1       23.72       -4.61     20.31 o 
  -5  18   1      308.78      299.85     81.17 o 
  -4  18   1       97.06       90.39     79.35 o 
  -3  18   1       44.85       35.99     76.55 o 
  -2  18   1       10.29       36.96     95.36 o 
  -1  18   1        1.15       33.92     38.24 o 
   0  18   1      229.10      170.64     65.34 o 
   1  18   1        9.47       14.81     33.96 o 
   2  18   1      420.36      415.63     79.78 o 
   3  18   1        0.01       49.83     99.03 o 
   4  18   1       20.94       -2.92     29.95 o 
   5  18   1       53.17      102.41     83.20 o 
   6  18   1       17.75      101.91    110.84 o 
  -4  19   1      157.88      171.13     86.74 o 
  -3  19   1      120.74       81.80     87.65 o 
  -2  19   1        7.66       23.76     52.50 o 
  -1  19   1      131.43      124.04     72.11 o 
   0  19   1       82.82       32.24     40.81 o 
   1  19   1       49.66       54.86     72.00 o 
   2  19   1       42.32       30.69     46.87 o 
   3  19   1       23.71       70.32     89.06 o 
   4  19   1       30.25       66.44    100.17 o 
 -17   0   2      371.98      315.96     95.10 o 
 -16   0   2        0.10      125.12     85.53 o 
 -15   0   2     6572.71     6787.37    170.93 o 
 -14   0   2      231.56      298.15     89.75 o 
 -13   0   2      167.04      118.06     62.98 o 
 -12   0   2       55.37      118.18     70.64 o 
 -11   0   2        4.46       33.78     33.17 o 
 -10   0   2      914.74      877.93     93.62 o 
  -9   0   2     1017.24     1078.65     63.17 o 
  -8   0   2     4700.23     4554.80     60.51 o 
  -7   0   2        0.77        0.09      6.93 o 
  -6   0   2      871.80      883.39     25.78 o 
  -5   0   2    10605.92    10105.08    131.79 o 
  -4   0   2     1301.32     1308.13     56.58 o 
  -3   0   2      348.41      385.83     37.95 o 
  -1   0   2        7.14        7.04     23.86 o 
   9   0   2     2390.92     2291.09    118.61 o 
  10   0   2     1216.02     1285.63    117.25 o 
  11   0   2        6.86       16.59    102.02 o 
  12   0   2      102.53      166.10     95.21 o 
  13   0   2       40.12       13.15     65.80 o 
  14   0   2        0.90        7.04    121.79 o 
  15   0   2       14.68      -26.59    729.39 o 
  16   0   2       16.26       54.08    117.93 o 
  17   0   2       19.65       -4.54    324.02 o 
 -17   1   2      564.30      547.56     74.93 o 
 -16   1   2       34.29       42.26     65.49 o 
 -15   1   2      244.26      266.35     62.50 o 
 -14   1   2        8.21        8.55     42.73 o 
 -13   1   2       33.62       59.84     52.72 o 
 -12   1   2     1164.18     1229.07     61.32 o 
 -11   1   2     1612.82     1655.84     44.17 o 
 -10   1   2      265.69      286.79     28.34 o 
  -9   1   2       29.39       42.19     25.68 o 
  -8   1   2       62.74       70.90     24.10 o 
  -7   1   2       19.24       43.74     20.78 o 
  -6   1   2       95.96      102.90     38.07 o 
  -5   1   2     2723.59     2846.14     58.87 o 
  -4   1   2     1478.82     1522.87     27.65 o 
  -3   1   2     1987.18     1873.00     84.53 o 
  -2   1   2     8146.86     7950.10    104.98 o 
  -1   1   2      509.12      532.16     40.90 o 
   0   1   2      581.63      574.19     36.13 o 
   9   1   2        0.61       40.79     42.70 o 
  10   1   2     1815.18     1927.81     66.29 o 
  11   1   2        3.02       -2.87     32.84 o 
  12   1   2       85.84      128.95     54.31 o 
  13   1   2      112.20       75.82     54.06 o 
  14   1   2       16.46      117.25     83.05 o 
  15   1   2       32.01       55.48     88.05 o 
  16   1   2       32.52       30.18    104.11 o 
  17   1   2       13.69       60.32    104.60 o 
 -17   2   2        4.88      -11.54     69.54 o 
 -16   2   2      238.97      244.87     68.10 o 
 -15   2   2      389.97      406.75     61.91 o 
 -14   2   2      250.66      286.94     53.83 o 
 -13   2   2      133.85      139.44     53.77 o 
 -12   2   2       35.40       12.51     25.09 o 
 -11   2   2     1293.96     1287.87     55.88 o 
 -10   2   2      246.20      308.15     43.05 o 
  -9   2   2       80.15      132.48     46.82 o 
  -8   2   2       36.94       34.64     47.30 o 
  -7   2   2      750.53      728.20     51.14 o 
  -6   2   2      863.59      868.25     33.56 o 
  -5   2   2     3133.54     3024.71     56.12 o 
  -4   2   2       92.37      105.99     26.93 o 
  -3   2   2      488.97      449.92     23.73 o 
  -2   2   2     2172.91     2051.17     33.87 o 
  -1   2   2       19.99        5.45     35.22 o 
   0   2   2       66.57       63.62     45.22 o 
   1   2   2      302.63      267.67     48.40 o 
   4   2   2     3477.84     3499.24    100.43 o 
   5   2   2       15.53      -10.91     20.68 o 
   6   2   2        4.21       17.50     55.90 o 
   7   2   2     4454.80     5030.05    127.70 o 
   8   2   2     1843.12     1910.10     70.31 o 
   9   2   2     1178.10     1242.76     56.97 o 
  10   2   2      371.92      396.34     53.11 o 
  11   2   2      655.55      666.66     54.35 o 
  12   2   2        9.02       10.46     26.34 o 
  13   2   2       89.27      117.27     53.41 o 
  14   2   2      527.73      430.23     79.49 o 
  15   2   2       14.44       27.16     94.12 o 
  16   2   2       12.64      112.27    103.45 o 
  17   2   2       85.73       56.62    108.34 o 
 -17   3   2        3.09       38.74     33.32 o 
 -16   3   2       36.25       95.48     86.80 o 
 -15   3   2        2.67       79.45     74.46 o 
 -14   3   2     2997.09     3121.25     88.34 o 
 -13   3   2     1325.94     1361.47     65.27 o 
 -12   3   2     1691.34     1650.15     46.24 o 
 -11   3   2      246.14      302.69     31.16 o 
 -10   3   2       44.55       63.97     27.49 o 
  -9   3   2     1165.22     1103.33     34.10 o 
  -8   3   2     5682.00     5678.55     76.48 o 
  -7   3   2      895.88      889.68     30.06 o 
  -6   3   2      898.34      901.63     31.11 o 
  -5   3   2     7719.07     7582.95     58.78 o 
  -4   3   2      113.79      105.51     24.67 o 
  -3   3   2       68.63       67.22     20.94 o 
  -2   3   2     3406.11     3240.26     41.07 o 
  -1   3   2        4.37       -3.61     38.56 o 
   0   3   2       86.35      102.34     24.46 o 
   1   3   2     7249.68     6932.65     50.72 o 
   2   3   2     2363.47     2250.65     66.80 o 
   4   3   2     2495.40     2579.21     89.75 o 
   5   3   2        5.21       11.59     63.62 o 
   6   3   2     1557.72     1449.23     87.25 o 
   7   3   2     2798.01     2844.38    105.20 o 
   8   3   2      468.73      434.15     56.15 o 
   9   3   2        1.10       15.65     57.01 o 
  10   3   2     1116.71     1242.24     63.09 o 
  11   3   2       77.93       77.57     51.17 o 
  12   3   2      341.89      352.28     59.76 o 
  13   3   2      164.41      188.93     53.67 o 
  14   3   2        3.94       50.47     77.36 o 
  15   3   2      306.26      359.38     81.39 o 
  16   3   2      141.37       98.05     98.09 o 
  17   3   2       24.87       31.90    120.33 o 
 -17   4   2       63.80       53.85     59.08 o 
 -16   4   2        0.32       81.34     74.01 o 
 -15   4   2      265.12      404.97     92.34 o 
 -14   4   2       21.52      113.97     58.03 o 
 -13   4   2       26.71       90.26     54.12 o 
 -12   4   2     1886.91     1863.83     47.93 o 
 -11   4   2      101.99      116.08     31.07 o 
 -10   4   2      333.16      379.78     31.57 o 
  -9   4   2        0.00       17.17     13.66 o 
  -8   4   2     1408.52     1332.06     40.40 o 
  -7   4   2        1.36       17.36     17.88 o 
  -6   4   2     2610.92     2529.59     45.09 o 
  -5   4   2     3243.28     3201.78     43.28 o 
  -4   4   2        3.30       -1.78      6.30 o 
  -3   4   2      142.75      143.04     25.20 o 
  -2   4   2      574.11      470.71     29.48 o 
  -1   4   2      313.11      356.29     74.30 o 
   0   4   2     6432.11     6151.47     67.85 o 
   1   4   2    41635.82    39339.51    194.88 o 
   2   4   2     2744.63     2558.54     74.98 o 
   3   4   2       84.82      122.25     59.31 o 
   4   4   2     1393.88     1524.58     58.08 o 
   5   4   2      589.28      628.73     75.44 o 
   6   4   2      288.45      307.21     74.53 o 
   7   4   2     2068.17     2221.79    104.98 o 
   8   4   2        8.17       39.31     67.26 o 
   9   4   2      510.50      594.07     51.72 o 
  10   4   2       61.55       73.35     51.50 o 
  11   4   2       40.15        4.67     51.90 o 
  12   4   2      349.32      439.62     61.48 o 
  13   4   2       47.32       28.55     67.58 o 
  14   4   2       46.41       53.11     75.79 o 
  15   4   2       49.97       75.92     95.54 o 
  16   4   2        1.30       22.17     64.42 o 
  17   4   2        3.01       33.46    120.64 o 
 -16   5   2       92.48       97.85     68.21 o 
 -15   5   2       21.96       33.41     57.40 o 
 -14   5   2       29.51       59.64     54.87 o 
 -13   5   2     1793.03     1873.70     75.40 o 
 -12   5   2     1360.42     1388.10     54.05 o 
 -11   5   2      127.27      166.38     33.08 o 
 -10   5   2        0.91       23.91     26.49 o 
  -9   5   2      242.83      267.99     30.81 o 
  -8   5   2     1248.91     1161.92     50.14 o 
  -7   5   2      226.48      214.44     33.26 o 
  -6   5   2       16.96       39.31     31.47 o 
  -5   5   2     1172.22     1177.45     39.81 o 
  -4   5   2      984.57      992.26     30.60 o 
  -3   5   2     1094.56     1092.78     34.87 o 
  -2   5   2     3131.52     2933.84     39.13 o 
  -1   5   2     1307.25     1259.40     40.80 o 
   0   5   2     1277.34     1264.68     38.86 o 
   1   5   2    15684.63    15444.81     79.04 o 
   2   5   2       21.82       40.10     31.83 o 
   3   5   2        0.86       -5.23      8.86 o 
   4   5   2    20412.48    20100.68    159.87 o 
   5   5   2     2058.62     2213.69     72.33 o 
   6   5   2       56.58       44.91     47.31 o 
   7   5   2      253.25      354.24     73.62 o 
   8   5   2       36.44       45.67     70.21 o 
   9   5   2      168.45      250.17     79.98 o 
  10   5   2      393.13      472.98     67.26 o 
  11   5   2        0.36        5.06     15.52 o 
  12   5   2      161.00      171.56     50.28 o 
  13   5   2      417.80      406.11     68.12 o 
  14   5   2       18.09       -6.82     95.43 o 
  15   5   2        1.08       13.18    141.33 o 
  16   5   2        7.11      -12.72     37.72 o 
 -16   6   2       97.40       76.98     73.64 o 
 -15   6   2      336.44      286.58     64.12 o 
 -14   6   2      742.50      813.01     70.98 o 
 -13   6   2       15.44       42.38     52.13 o 
 -12   6   2      679.30      751.00     60.84 o 
 -11   6   2     2164.39     2138.17     59.58 o 
 -10   6   2     1127.88     1085.95     52.96 o 
  -9   6   2      550.07      528.37     46.83 o 
  -8   6   2     4087.32     4139.81     81.28 o 
  -7   6   2      682.11      672.21     40.33 o 
  -6   6   2      132.78      112.61     31.90 o 
  -5   6   2     8524.94     8543.69     79.67 o 
  -4   6   2      568.33      518.16     29.23 o 
  -3   6   2      439.05      432.82     31.09 o 
  -2   6   2      206.43      211.76     29.36 o 
  -1   6   2      184.31      199.15     32.14 o 
   0   6   2     1989.48     1940.95     46.99 o 
   1   6   2     3146.12     3314.57     48.24 o 
   2   6   2        6.13       17.23     33.40 o 
   3   6   2      486.11      557.71     45.33 o 
   4   6   2    22169.45    22565.57    242.90 o 
   5   6   2     1278.57     1277.66     66.83 o 
   6   6   2     3684.29     3596.27    132.70 o 
   7   6   2     2817.17     3007.53    124.75 o 
   8   6   2      604.57      671.31     67.49 o 
   9   6   2     1457.67     1451.87     76.99 o 
  10   6   2        0.09       59.66     72.37 o 
  11   6   2        8.96       55.59     43.10 o 
  12   6   2      271.29      381.47     87.13 o 
  13   6   2        3.75       47.11    112.37 o 
  14   6   2        7.44       14.97     74.07 o 
  15   6   2       12.10        6.35     60.73 o 
  16   6   2       14.61        1.56     28.53 o 
 -16   7   2      183.54      155.02     68.08 o 
 -15   7   2        1.93       -1.24     54.70 o 
 -14   7   2      541.38      526.34     58.87 o 
 -13   7   2       31.12       94.19     58.04 o 
 -12   7   2       61.03       96.70     54.27 o 
 -11   7   2     6275.88     6327.61    164.18 o 
 -10   7   2      174.29      171.61     57.06 o 
  -9   7   2      851.53      868.98     51.96 o 
  -8   7   2       73.18       64.84     51.76 o 
  -7   7   2       42.52       78.74     37.00 o 
  -6   7   2      441.93      482.13     37.50 o 
  -5   7   2       61.94       84.84     28.80 o 
  -4   7   2      647.07      619.14     36.08 o 
  -3   7   2     5320.16     5230.13     61.79 o 
  -2   7   2     9174.87     8662.79     59.19 o 
  -1   7   2        3.97       -2.70     10.14 o 
   0   7   2      730.70      707.84     40.22 o 
   1   7   2     4842.78     4708.47     57.98 o 
   2   7   2       49.87        8.16     27.48 o 
   3   7   2     3324.60     3368.40     73.95 o 
   4   7   2      835.16      812.10     81.35 o 
   5   7   2      135.46      104.98     62.49 o 
   6   7   2     2825.08     3013.44    124.97 o 
   7   7   2     2106.47     2224.97    125.65 o 
   8   7   2      559.99      722.57    111.57 o 
   9   7   2       18.36       84.75     95.89 o 
  10   7   2       46.10        2.69     60.67 o 
  11   7   2      209.32      187.20     64.14 o 
  12   7   2      599.06      636.76     68.85 o 
  13   7   2      182.51      144.82     61.83 o 
  14   7   2       63.05       83.05     69.22 o 
  15   7   2       19.33       88.51     81.12 o 
  16   7   2       40.81       58.03    100.69 o 
 -15   8   2      221.81      213.95     68.47 o 
 -14   8   2      143.16      148.45     57.46 o 
 -13   8   2       46.23       38.56     59.84 o 
 -12   8   2      117.44       38.11     35.83 o 
 -11   8   2       10.65       41.03     57.86 o 
 -10   8   2     1148.32      984.87     66.69 o 
  -9   8   2     1897.07     1784.05     71.32 o 
  -8   8   2        3.50        4.45     82.13 o 
  -7   8   2     1014.94      999.02     55.16 o 
  -6   8   2     1743.03     1747.18     50.46 o 
  -5   8   2      431.75      457.18     34.37 o 
  -4   8   2      755.53      678.12     37.87 o 
  -3   8   2        0.14       -0.51     22.99 o 
  -2   8   2     1412.78     1371.31     38.86 o 
  -1   8   2      351.30      378.31     39.98 o 
   0   8   2      130.57      139.27     36.19 o 
   1   8   2      632.46      659.74     34.68 o 
   2   8   2       20.50       20.33     27.77 o 
   3   8   2     2822.85     2677.36     73.42 o 
   4   8   2     3338.13     3228.73     84.00 o 
   5   8   2      442.76      356.29     69.98 o 
   6   8   2       44.13       20.90     82.48 o 
   7   8   2     5332.46     5256.88    118.57 o 
   8   8   2        4.11       18.71     58.17 o 
   9   8   2       60.28       -2.37     60.32 o 
  10   8   2       21.18      -14.18     26.06 o 
  11   8   2      119.49      140.77     72.03 o 
  12   8   2       54.36       14.47     63.05 o 
  13   8   2       93.94       77.64     63.21 o 
  14   8   2       15.90        2.71     44.92 o 
  15   8   2       21.71       19.01     95.97 o 
 -15   9   2      141.60      148.34     69.50 o 
 -14   9   2       49.72       51.59     63.36 o 
 -13   9   2      112.91      158.28     63.37 o 
 -12   9   2      432.19      314.98     55.28 o 
 -11   9   2     1624.33     1661.91     66.15 o 
 -10   9   2     1519.08     1585.56     63.98 o 
  -9   9   2     1573.43     1552.24     60.37 o 
  -8   9   2      670.59      560.50     72.71 o 
  -7   9   2      175.24      144.22     45.46 o 
  -6   9   2        0.00       29.99     31.51 o 
  -5   9   2     2555.28     2572.56     62.67 o 
  -4   9   2      283.41      272.77     38.05 o 
  -3   9   2        0.78       19.17     24.60 o 
  -2   9   2     3790.86     3627.63     51.31 o 
  -1   9   2      263.47      222.06     39.33 o 
   0   9   2       10.15       11.33     36.21 o 
   1   9   2    10254.98    10444.68     91.10 o 
   2   9   2     1388.69     1392.03     56.63 o 
   3   9   2     1264.49     1299.34     63.63 o 
   4   9   2     3758.42     3752.85    115.09 o 
   5   9   2        0.12       84.72     53.18 o 
   6   9   2      612.36      599.13     68.22 o 
   7   9   2      246.70      315.37     87.94 o 
   8   9   2        4.75      -30.35     44.68 o 
   9   9   2      689.40      609.10     76.38 o 
  10   9   2       50.77        7.78     92.81 o 
  11   9   2       75.40      109.73     66.77 o 
  12   9   2      125.10      159.60     74.78 o 
  13   9   2       19.25       17.40     77.72 o 
  14   9   2       63.12       51.06     75.12 o 
  15   9   2      131.80      196.83     76.70 o 
 -15  10   2        6.17       29.39    100.81 o 
 -14  10   2      305.75      239.30     68.47 o 
 -13  10   2       58.20       -0.07     14.34 o 
 -12  10   2      127.50      122.87     53.31 o 
 -11  10   2        0.01       45.21     54.60 o 
 -10  10   2      132.31      135.78     46.29 o 
  -9  10   2      877.40      955.52     56.09 o 
  -8  10   2    11011.34    11347.73    139.75 o 
  -7  10   2       22.94       11.90     35.70 o 
  -6  10   2       29.28       45.85     40.54 o 
  -5  10   2      104.60      108.51     36.66 o 
  -4  10   2       70.06       80.23     27.48 o 
  -3  10   2      217.91      203.39     26.76 o 
  -2  10   2     2979.80     3094.63     76.45 o 
  -1  10   2      290.07      289.72     37.91 o 
   0  10   2      828.35      862.50     47.55 o 
   1  10   2     3539.26     3532.34     61.33 o 
   2  10   2        4.29       -0.04      7.30 o 
   3  10   2     3461.37     3597.54    122.82 o 
   4  10   2     4070.65     4346.52     69.65 o 
   5  10   2      419.94      356.30     63.75 o 
   6  10   2     1006.51      934.83     76.55 o 
   7  10   2        1.17       43.62     64.66 o 
   8  10   2      336.50      388.85     71.34 o 
   9  10   2     2102.07     2138.15    105.94 o 
  10  10   2      102.64       99.53     72.90 o 
  11  10   2       11.37       19.84     78.72 o 
  12  10   2        6.76      -10.35     65.70 o 
  13  10   2        0.07       55.89     71.75 o 
  14  10   2       84.08      113.47     67.51 o 
 -14  11   2       21.92       22.47     82.61 o 
 -13  11   2        0.01        1.18     60.93 o 
 -12  11   2      450.52      364.15     56.24 o 
 -11  11   2     1707.32     1590.75     69.99 o 
 -10  11   2      131.03      127.73     47.42 o 
  -9  11   2       20.58       37.65     38.11 o 
  -8  11   2      840.84      918.89     65.75 o 
  -7  11   2        5.15       55.68     49.05 o 
  -6  11   2     1219.34     1176.42     69.69 o 
  -5  11   2      801.15      795.97     41.82 o 
  -4  11   2      695.52      676.22     35.81 o 
  -3  11   2     1936.97     1927.69     42.14 o 
  -2  11   2      225.41      229.16     38.98 o 
  -1  11   2      736.32      758.93     41.96 o 
   0  11   2      980.82     1028.60     48.21 o 
   1  11   2      750.86      695.52     42.64 o 
   2  11   2      109.43       92.46     40.24 o 
   3  11   2        0.19      -24.58     42.97 o 
   4  11   2      593.95      660.05     45.92 o 
   5  11   2       54.02       57.50     39.57 o 
   6  11   2     2459.93     2541.16     69.44 o 
   7  11   2     1959.95     1979.86     71.98 o 
   8  11   2       84.35      121.14     52.64 o 
   9  11   2      101.77      174.82     55.87 o 
  10  11   2        0.03       57.53     57.56 o 
  11  11   2       32.51       49.83     59.91 o 
  12  11   2       44.88       24.48     28.83 o 
  13  11   2      124.66       94.51     71.06 o 
  14  11   2        0.90       27.52     64.49 o 
 -13  12   2       34.99       12.29     70.62 o 
 -12  12   2        2.82       18.35     36.82 o 
 -11  12   2      124.16      180.28     57.00 o 
 -10  12   2        2.01       30.99     47.33 o 
  -9  12   2      128.47       96.79     57.74 o 
  -8  12   2      108.32      121.63     67.23 o 
  -7  12   2     2096.30     2186.84     68.56 o 
  -6  12   2      634.94      652.73     42.98 o 
  -5  12   2       51.65       75.20     50.94 o 
  -4  12   2      937.97     1026.90     59.44 o 
  -3  12   2       51.19      105.77     47.51 o 
  -2  12   2      453.36      457.37     44.99 o 
  -1  12   2      201.43      239.68     49.44 o 
   0  12   2        0.48        3.83     16.20 o 
   1  12   2      417.00      493.85     44.56 o 
   2  12   2       72.34       23.51     36.11 o 
   3  12   2      640.08      663.69     53.39 o 
   4  12   2      430.71      370.87     46.83 o 
   5  12   2      225.29      240.64     48.76 o 
   6  12   2      543.56      549.66     72.78 o 
   7  12   2       26.40       65.07     72.14 o 
   8  12   2      261.24      246.95     77.42 o 
   9  12   2        0.61       15.76    104.95 o 
  10  12   2      848.02      936.60     94.14 o 
  11  12   2       29.98       67.88     76.56 o 
  12  12   2       11.68       -4.53     34.08 o 
  13  12   2        2.62       52.31     99.79 o 
 -13  13   2        4.99      -17.04     90.21 o 
 -12  13   2       12.79       43.44     98.76 o 
 -11  13   2       32.00       58.12     86.56 o 
 -10  13   2      138.33      141.81     92.04 o 
  -9  13   2       26.93      -18.07     69.23 o 
  -8  13   2      859.07      911.21     89.72 o 
  -7  13   2      152.68      175.42     56.47 o 
  -6  13   2     1635.10     1688.62     83.89 o 
  -5  13   2     1942.89     2078.90     86.81 o 
  -4  13   2       45.18       82.55     62.60 o 
  -3  13   2      245.64      294.83     57.04 o 
  -2  13   2     4041.27     4211.43     91.52 o 
  -1  13   2       61.58       40.36     44.10 o 
   0  13   2       25.89       49.55     51.75 o 
   1  13   2     1125.65     1170.02     55.95 o 
   2  13   2       79.13       84.76     38.51 o 
   3  13   2      177.32      146.79     44.56 o 
   4  13   2       10.94       28.09     23.08 o 
   5  13   2      111.23      122.12     45.66 o 
   6  13   2       31.85       31.96     75.67 o 
   7  13   2      606.82      620.17     85.81 o 
   8  13   2       31.98       77.13     78.98 o 
   9  13   2       61.99       82.89     82.77 o 
  10  13   2        0.10       30.20     83.83 o 
  11  13   2      119.24      123.85     93.69 o 
  12  13   2      205.70      157.67    101.62 o 
 -12  14   2        0.46       84.42    107.25 o 
 -11  14   2       78.15      116.07     91.08 o 
 -10  14   2      248.84      230.59     97.08 o 
  -9  14   2      994.26      948.99     99.58 o 
  -8  14   2      163.48      119.57     66.42 o 
  -7  14   2      385.51      441.51     67.61 o 
  -6  14   2      205.99      289.40     67.30 o 
  -5  14   2     4162.76     4387.58    112.51 o 
  -4  14   2      117.44      140.47     53.24 o 
  -3  14   2        0.94       61.80     54.23 o 
  -2  14   2       25.20       51.80     53.97 o 
  -1  14   2       54.07       70.82     49.17 o 
   0  14   2     1001.54     1095.22     79.75 o 
   1  14   2     1598.19     1602.74     55.58 o 
   2  14   2        0.17       -0.76     23.78 o 
   3  14   2       92.57      123.10     47.55 o 
   4  14   2       13.24        8.47     40.24 o 
   5  14   2        0.46       -1.57     34.70 o 
   6  14   2      594.21      577.72    104.98 o 
   7  14   2      739.28      714.38     69.20 o 
   8  14   2        3.63       11.06     77.45 o 
   9  14   2      188.05      183.45     94.21 o 
  10  14   2      471.14      360.79    113.04 o 
  11  14   2      155.73      162.02    104.19 o 
  12  14   2      373.15      341.14    112.14 o 
 -11  15   2        0.63        6.82     73.39 o 
 -10  15   2      128.80      145.62    105.32 o 
  -9  15   2        9.12      -16.77     49.36 o 
  -8  15   2      786.56      642.88     91.22 o 
  -7  15   2       20.51       26.29     59.15 o 
  -6  15   2      155.17      166.47     65.16 o 
  -5  15   2       54.47      110.18     64.28 o 
  -4  15   2       83.30      141.14     62.83 o 
  -3  15   2       56.65       63.27     50.84 o 
  -2  15   2       25.14       16.31     40.47 o 
  -1  15   2      377.16      404.89     57.82 o 
   0  15   2      785.89      853.27     70.59 o 
   1  15   2       11.67        0.31     37.18 o 
   2  15   2      166.82      148.25     48.28 o 
   3  15   2       47.84       78.44     56.63 o 
   4  15   2       23.72       26.50     56.02 o 
   5  15   2      102.73       71.01     63.09 o 
   6  15   2      310.57      347.10     92.03 o 
   7  15   2      299.05      266.04     87.99 o 
   8  15   2      155.38       91.10     73.47 o 
   9  15   2      213.42      223.50     84.78 o 
  10  15   2      307.37      233.82    108.67 o 
  11  15   2        8.52       -7.32     26.70 o 
  -9  16   2        0.00       -8.33     71.70 o 
  -8  16   2       20.06       34.87     95.66 o 
  -7  16   2        1.00       23.96     96.22 o 
  -6  16   2      249.75      279.79     74.79 o 
  -5  16   2     1308.46     1355.93     87.27 o 
  -4  16   2      465.59      539.08    107.35 o 
  -3  16   2      496.90      479.02     67.32 o 
  -2  16   2      570.05      546.71     68.72 o 
  -1  16   2      202.73      187.34     62.43 o 
   0  16   2       15.32       36.70     54.45 o 
   1  16   2        4.57      -12.69     49.09 o 
   2  16   2        2.36       34.00     38.10 o 
   3  16   2      287.93      262.12     62.50 o 
   4  16   2       11.48       70.61     65.53 o 
   5  16   2       67.05       92.85     69.07 o 
   6  16   2        0.02        7.37     88.97 o 
   7  16   2      168.74      101.63     87.28 o 
   8  16   2        1.85       31.27    112.10 o 
   9  16   2       12.64       35.02     89.56 o 
  -8  17   2      209.95      188.13    102.31 o 
  -7  17   2      326.42      304.76     88.40 o 
  -6  17   2      290.89      308.66     81.16 o 
  -5  17   2      179.86      152.23     77.21 o 
  -4  17   2       87.23       39.39     69.10 o 
  -3  17   2      646.29      676.15     72.88 o 
  -2  17   2     2749.66     2709.79    105.80 o 
  -1  17   2       52.61       58.80     55.89 o 
   0  17   2        1.74       43.23     48.49 o 
   1  17   2       10.51       22.94     49.50 o 
   2  17   2      175.84      189.68     59.07 o 
   3  17   2       40.12       62.98     66.74 o 
   4  17   2       11.11       43.82     72.31 o 
   5  17   2        0.12        8.49     43.54 o 
   6  17   2       17.48       85.87    101.65 o 
   7  17   2        2.00       -7.99    136.77 o 
   8  17   2        7.40       38.05    111.99 o 
  -6  18   2       83.02      109.50     80.47 o 
  -5  18   2      644.18      651.88     84.64 o 
  -4  18   2       75.29      112.09     84.70 o 
  -3  18   2        1.10       43.72     78.97 o 
  -2  18   2      158.93      153.57     81.81 o 
  -1  18   2      172.33      189.20     61.28 o 
   0  18   2        2.44        7.57     24.90 o 
   1  18   2       64.37       84.40     64.74 o 
   2  18   2       35.86       34.80     90.74 o 
   3  18   2      242.79      306.00     73.81 o 
   4  18   2       80.46       26.13     40.27 o 
   5  18   2        5.91       26.27     91.75 o 
   6  18   2      152.65      202.91    107.33 o 
  -3  19   2        2.80       37.49    105.33 o 
  -2  19   2       11.17       39.10     82.60 o 
  -1  19   2        0.80        0.95     62.57 o 
   0  19   2      104.13      161.02     77.54 o 
   1  19   2        8.55       34.64     81.54 o 
   2  19   2       40.85       71.08     86.75 o 
   3  19   2        5.22       68.51     84.08 o 
 -17   1   3        0.46        8.78     66.62 o 
 -16   1   3      253.30      218.45     61.87 o 
 -15   1   3      846.73      865.07     64.80 o 
 -14   1   3      358.38      295.88     56.61 o 
 -13   1   3     1117.23     1099.02     61.23 o 
 -12   1   3      696.78      765.35     56.49 o 
 -11   1   3        0.03       35.42     42.93 o 
 -10   1   3      352.25      328.12     32.15 o 
  -9   1   3     1353.71     1131.42     91.14 o 
  -8   1   3      400.49      428.03     25.96 o 
  -7   1   3     2391.12     2427.18     37.79 o 
  -6   1   3        0.01       12.67     11.91 o 
  -5   1   3    11612.55    11585.50     92.94 o 
  -4   1   3     1660.42     1613.66     69.19 o 
  -3   1   3      282.85      270.03     26.26 o 
  -2   1   3     7352.95     7407.87     65.74 o 
  -1   1   3       14.01       18.91     21.10 o 
   0   1   3        1.08       12.75     40.84 o 
   1   1   3     5625.40     6007.11     95.43 o 
   2   1   3      103.27      121.34     37.95 o 
   9   1   3       42.53       81.66     57.20 o 
  10   1   3     4147.75     4525.08     94.56 o 
  11   1   3      735.50      827.37     64.44 o 
  12   1   3       99.00       66.63     55.69 o 
  13   1   3      245.13      146.41     59.62 o 
  14   1   3       48.03       82.95     64.63 o 
  15   1   3       73.55       93.26     86.62 o 
  16   1   3       10.21       -6.76     69.57 o 
  17   1   3        7.29       25.14    103.13 o 
 -17   2   3        0.32       33.27     62.57 o 
 -16   2   3       30.24        5.06     70.52 o 
 -15   2   3      708.39      750.40     64.64 o 
 -14   2   3      297.17      280.43     54.63 o 
 -13   2   3      735.06      699.76     58.49 o 
 -12   2   3      208.24      206.06     47.09 o 
 -11   2   3       41.05       45.28     29.33 o 
 -10   2   3     3491.88     3519.59     53.48 o 
  -9   2   3      360.09      400.11     28.51 o 
  -8   2   3      242.29      229.35     27.08 o 
  -7   2   3     2768.92     2770.62     42.42 o 
  -6   2   3     1777.83     1754.21     37.98 o 
  -5   2   3     3261.72     3154.58     46.02 o 
  -4   2   3      548.28      588.77     41.09 o 
  -3   2   3       91.63       99.12     28.52 o 
  -2   2   3     5803.82     5862.96     65.66 o 
  -1   2   3      481.54      491.66     28.76 o 
   0   2   3      246.79      274.26     54.53 o 
   1   2   3     3204.56     3027.75     78.62 o 
   2   2   3       36.72       10.45     34.77 o 
   3   2   3       24.73       29.77     29.31 o 
   5   2   3      472.65      531.02     68.62 o 
   6   2   3      321.17      397.64     64.53 o 
   7   2   3    39614.05    41777.32    350.83 o 
   8   2   3     1137.89     1348.12     94.75 o 
   9   2   3      141.98      144.30     46.23 o 
  10   2   3      169.00      157.51     52.68 o 
  11   2   3       41.79        7.86     17.93 o 
  12   2   3      301.30      267.29     58.40 o 
  13   2   3        1.03       37.73     64.49 o 
  14   2   3        0.31       12.98     43.35 o 
  15   2   3        9.44       67.40     90.62 o 
  16   2   3        3.76       -9.66     82.18 o 
  17   2   3        7.39       28.86     57.37 o 
 -17   3   3        3.98       88.84     83.68 o 
 -16   3   3      334.61      357.09     67.33 o 
 -15   3   3      136.76      140.72     55.87 o 
 -14   3   3      398.84      481.88     63.08 o 
 -13   3   3       41.29       95.87     54.23 o 
 -12   3   3        4.16       19.43     28.66 o 
 -11   3   3     2583.65     2542.76     48.35 o 
 -10   3   3      180.27      165.87     28.47 o 
  -9   3   3       24.98        4.08     16.58 o 
  -8   3   3     1081.08     1094.20     33.83 o 
  -7   3   3     1053.75     1036.22     30.28 o 
  -6   3   3       66.27       75.57     25.25 o 
  -5   3   3       94.47      133.79     25.02 o 
  -4   3   3     1092.18     1086.48     26.42 o 
  -3   3   3      218.24      218.26     23.95 o 
  -2   3   3      174.97      220.90     38.10 o 
  -1   3   3      295.51      303.67     41.33 o 
   0   3   3      152.00      140.42     68.85 o 
   1   3   3      210.01      142.38     37.04 o 
   5   3   3     3179.63     3307.69    109.52 o 
   6   3   3      115.00      125.20     73.62 o 
   7   3   3     1620.37     1953.90    103.16 o 
   8   3   3     1490.08     1678.73    102.02 o 
   9   3   3      154.83      198.18     45.37 o 
  10   3   3     1563.98     1708.04     69.70 o 
  11   3   3      491.98      556.25     61.13 o 
  12   3   3       39.05       33.84     58.65 o 
  13   3   3       50.27       58.13     57.58 o 
  14   3   3      213.59      230.62     65.01 o 
  15   3   3        5.79        3.58     21.81 o 
  16   3   3       70.00       19.56     96.79 o 
  17   3   3        0.20       57.91    116.53 o 
 -17   4   3      531.92      412.76     84.18 o 
 -16   4   3      160.32      118.05     63.55 o 
 -15   4   3      491.99      522.39     64.30 o 
 -14   4   3     1033.81     1012.28     70.39 o 
 -13   4   3       32.14       41.94     45.97 o 
 -12   4   3       90.76       34.91     40.46 o 
 -11   4   3       47.60       61.74     30.47 o 
 -10   4   3      409.23      409.49     32.38 o 
  -9   4   3      330.82      284.20     28.46 o 
  -8   4   3      841.16      914.48     38.96 o 
  -7   4   3      361.76      332.73     28.89 o 
  -6   4   3       92.17       85.48     26.34 o 
  -5   4   3        3.56       -1.50     20.25 o 
  -4   4   3     1226.63     1214.47     32.02 o 
  -3   4   3     1312.25     1331.48     34.97 o 
  -2   4   3     8543.24     8344.48    152.35 o 
  -1   4   3      136.37      129.26     42.53 o 
   0   4   3       44.01       29.22     19.03 o 
   1   4   3     1583.78     1503.24     56.35 o 
   2   4   3      279.84      261.00     37.39 o 
   3   4   3      633.28      757.56     60.90 o 
   5   4   3      205.99      250.40     71.35 o 
   6   4   3       36.03       61.58     68.17 o 
   7   4   3        7.83       66.12     73.62 o 
   8   4   3        5.48       33.86     73.85 o 
   9   4   3       32.41      102.30     50.76 o 
  10   4   3      667.41      712.24     60.40 o 
  11   4   3        1.77      -52.09     74.11 o 
  12   4   3      140.00      160.75     59.89 o 
  13   4   3       14.39       12.88     43.29 o 
  14   4   3      182.46      142.74     60.30 o 
  15   4   3        3.60       82.64    101.05 o 
  16   4   3       43.73       20.22     68.96 o 
 -16   5   3      208.22      167.79     66.00 o 
 -15   5   3        0.43        3.68     62.00 o 
 -14   5   3      144.35      203.42     57.70 o 
 -13   5   3     1052.73     1114.51     66.94 o 
 -12   5   3     2012.84     1995.55     72.49 o 
 -11   5   3        0.13       37.88     35.07 o 
 -10   5   3        1.17       13.69     24.98 o 
  -9   5   3      173.57      192.30     30.24 o 
  -8   5   3     1298.64     1240.76     42.45 o 
  -7   5   3       25.47       19.10     16.66 o 
  -6   5   3      502.68      498.39     34.13 o 
  -5   5   3      161.37      132.36     28.94 o 
  -4   5   3      388.09      360.75     30.11 o 
  -3   5   3      263.29      287.88     37.18 o 
  -2   5   3     2955.80     2707.39     48.38 o 
  -1   5   3     1113.90     1123.70     57.48 o 
   0   5   3      119.09      127.81     29.24 o 
   1   5   3    19590.58    19839.65     98.39 o 
   2   5   3      637.06      651.52     44.55 o 
   3   5   3      430.07      448.77     60.67 o 
   4   5   3     2736.45     2601.48     96.12 o 
   5   5   3       99.23      101.91     46.73 o 
   6   5   3     1265.75     1342.44    100.89 o 
   7   5   3      634.27      814.37     87.94 o 
   8   5   3       27.40       96.12     79.53 o 
   9   5   3      343.92      385.40     75.55 o 
  10   5   3      675.69      730.00     58.91 o 
  11   5   3       88.54       83.12     56.73 o 
  12   5   3       55.63       34.43     58.76 o 
  13   5   3     1069.75     1029.34     71.63 o 
  14   5   3       36.83       71.92     65.26 o 
  15   5   3       17.49       33.17    144.51 o 
  16   5   3        0.03      -49.08    183.60 o 
 -16   6   3      105.07      126.05     69.58 o 
 -15   6   3      116.66      101.28     63.42 o 
 -14   6   3       54.51       17.63     64.71 o 
 -13   6   3      137.53      108.20     48.45 o 
 -12   6   3       10.39       19.49     45.61 o 
 -11   6   3     1700.81     1617.49     55.37 o 
 -10   6   3     1165.31     1089.75     54.57 o 
  -9   6   3      107.58       86.31     38.14 o 
  -8   6   3     1199.78     1126.70     66.23 o 
  -7   6   3        1.15      -26.47     42.09 o 
  -6   6   3        0.15       -0.66      5.97 o 
  -5   6   3        4.22       42.52     27.79 o 
  -4   6   3      456.41      433.91     40.02 o 
  -3   6   3        0.70       -6.87     33.70 o 
  -2   6   3       31.81       64.36     30.62 o 
  -1   6   3      676.58      692.50     34.30 o 
   0   6   3      105.14       72.73     29.62 o 
   1   6   3     3201.76     3033.74     59.99 o 
   2   6   3      609.38      564.75     36.77 o 
   3   6   3      352.72      388.55     58.85 o 
   4   6   3    25634.60    27059.37    258.35 o 
   5   6   3      891.97      944.31     61.26 o 
   6   6   3     1257.86     1242.66     68.03 o 
   7   6   3        0.02       11.22     57.10 o 
   8   6   3       42.33       53.24     50.65 o 
   9   6   3      126.92      258.57     59.44 o 
  10   6   3     3706.16     3826.46    113.39 o 
  11   6   3      360.74      372.00     88.96 o 
  12   6   3      225.06      246.72     65.37 o 
  13   6   3      126.71      156.24     60.94 o 
  14   6   3        0.11       33.48     66.97 o 
  15   6   3      177.03      211.13     90.10 o 
  16   6   3       15.11       60.47    110.36 o 
 -16   7   3       11.43        7.82     39.73 o 
 -15   7   3      120.64       71.90     68.39 o 
 -14   7   3      342.68      298.73     58.84 o 
 -13   7   3        6.17       25.43     51.66 o 
 -12   7   3      162.28      198.58     51.21 o 
 -11   7   3     1169.97     1145.37     70.24 o 
 -10   7   3      643.69      669.70     50.36 o 
  -9   7   3      536.84      538.65     46.48 o 
  -8   7   3      743.89      720.71     56.51 o 
  -7   7   3      885.70      923.39     50.44 o 
  -6   7   3      343.90      296.96     36.96 o 
  -5   7   3       37.91       89.93     31.33 o 
  -4   7   3      446.89      418.74     33.14 o 
  -3   7   3       70.20       14.70     48.91 o 
  -2   7   3      469.81      474.07     34.19 o 
  -1   7   3     1678.21     1646.47     42.45 o 
   0   7   3       58.08       58.39     29.90 o 
   1   7   3      180.16      164.62     28.56 o 
   2   7   3       62.05       55.52     31.07 o 
   3   7   3       26.29       19.77     54.53 o 
   4   7   3      669.50      686.67     73.85 o 
   5   7   3        0.11       -1.82     62.94 o 
   6   7   3      117.39       88.39     76.57 o 
   7   7   3       31.15       58.85     83.85 o 
   8   7   3      258.45      191.09     97.02 o 
   9   7   3       64.81        1.74     44.65 o 
  10   7   3      187.16      263.38     66.26 o 
  11   7   3       40.65       91.34    111.57 o 
  12   7   3       46.68       25.21     65.69 o 
  13   7   3      127.58      136.69     76.31 o 
  14   7   3        0.01       15.83     68.45 o 
  15   7   3      166.30      282.77    107.01 o 
  16   7   3        5.45       30.19     98.55 o 
 -15   8   3        0.01       21.68     86.86 o 
 -14   8   3        4.03       15.06     45.81 o 
 -13   8   3        0.14       -2.87      7.02 o 
 -12   8   3      344.01      298.89     64.47 o 
 -11   8   3     1022.59      913.19     69.24 o 
 -10   8   3       41.19        0.61      7.89 o 
  -9   8   3        1.49       31.34     52.34 o 
  -8   8   3      417.94      460.17     66.66 o 
  -7   8   3      498.59      558.11     43.68 o 
  -6   8   3       88.77       61.83     40.45 o 
  -5   8   3        9.59        5.44     18.63 o 
  -4   8   3      706.66      736.99     44.54 o 
  -3   8   3      216.01      207.82     40.94 o 
  -2   8   3     2519.87     2455.89     58.33 o 
  -1   8   3      402.11      432.63     35.44 o 
   0   8   3      108.18      128.28     34.34 o 
   1   8   3       20.41       51.42     30.80 o 
   2   8   3       27.95       46.66     32.60 o 
   3   8   3        5.18       21.59     38.27 o 
   4   8   3      415.84      468.31     68.62 o 
   5   8   3       95.73       67.49     66.35 o 
   6   8   3       93.30      161.29     59.65 o 
   7   8   3      167.19      162.31     55.90 o 
   8   8   3        2.79      -10.08     55.90 o 
   9   8   3        1.83      -39.16     47.86 o 
  10   8   3      206.98      219.49     70.79 o 
  11   8   3        4.46      -10.84     62.63 o 
  12   8   3        3.13        2.35     53.38 o 
  13   8   3        0.63        2.13     27.62 o 
  14   8   3        1.13       54.17     74.46 o 
  15   8   3       16.56       21.21     75.82 o 
 -15   9   3        5.52       26.80     77.30 o 
 -14   9   3       34.56       28.50     63.83 o 
 -13   9   3       34.75       57.27     63.54 o 
 -12   9   3       54.90        8.75     29.29 o 
 -11   9   3        4.00        4.80     46.93 o 
 -10   9   3      284.58      270.23     57.30 o 
  -9   9   3      604.11      534.78     57.45 o 
  -8   9   3      463.01      326.33     71.79 o 
  -7   9   3      238.98      232.47     51.57 o 
  -6   9   3      210.47      231.29     45.85 o 
  -5   9   3      485.35      448.78     37.08 o 
  -4   9   3      344.19      350.17     41.05 o 
  -3   9   3       55.97       76.59     49.85 o 
  -2   9   3      528.18      475.54     45.54 o 
  -1   9   3       72.38       15.36     23.61 o 
   0   9   3      390.95      414.42     40.48 o 
   1   9   3     2673.93     2683.88     52.33 o 
   2   9   3     1242.71     1209.26     41.90 o 
   3   9   3     2333.94     2465.60     61.97 o 
   4   9   3     1461.34     1855.51     99.52 o 
   5   9   3       17.01       66.37     52.93 o 
   6   9   3      151.37      195.34     62.25 o 
   7   9   3      264.12      232.07     63.65 o 
   8   9   3      141.52      150.49     63.71 o 
   9   9   3        2.16       10.31     72.54 o 
  10   9   3      342.17      288.21     67.22 o 
  11   9   3       15.56        5.75     36.36 o 
  12   9   3       61.46       28.69     72.18 o 
  13   9   3      475.16      515.16     76.47 o 
  14   9   3       37.48       81.64     77.99 o 
  15   9   3       14.12       25.63     64.94 o 
 -14  10   3        1.18       38.91     31.81 o 
 -13  10   3       96.52      144.64     73.01 o 
 -12  10   3       56.04       44.54     56.38 o 
 -11  10   3      350.16      370.45     49.97 o 
 -10  10   3        3.10       -0.55     42.73 o 
  -9  10   3       10.43       -4.39     19.76 o 
  -8  10   3      994.40      938.91     86.23 o 
  -7  10   3        0.92       33.70     41.64 o 
  -6  10   3        0.36       32.18     28.93 o 
  -5  10   3      132.07       97.71     32.71 o 
  -4  10   3      737.62      749.97     60.21 o 
  -3  10   3        0.14       -0.51     20.77 o 
  -2  10   3      172.62      157.12     41.56 o 
  -1  10   3     2764.71     2761.33     60.91 o 
   0  10   3      711.67      690.73     47.76 o 
   1  10   3     1448.55     1553.49     46.77 o 
   2  10   3      248.14      273.19     36.15 o 
   3  10   3       16.66       53.49     42.61 o 
   4  10   3      638.19      764.43     62.07 o 
   5  10   3       82.23      107.48     52.86 o 
   6  10   3      572.35      596.60     72.75 o 
   7  10   3     1214.53     1229.99    109.86 o 
   8  10   3       88.14       88.38     66.25 o 
   9  10   3      537.56      514.99     85.66 o 
  10  10   3      105.61      119.04     76.56 o 
  11  10   3       54.40       37.36     75.59 o 
  12  10   3        9.03        2.08     35.98 o 
  13  10   3       28.73      -25.95     82.54 o 
  14  10   3        0.83       51.01    100.51 o 
 -14  11   3       96.69      140.43     88.64 o 
 -13  11   3       28.80       85.06     79.03 o 
 -12  11   3       29.57       28.44     56.29 o 
 -11  11   3      602.66      499.30     53.75 o 
 -10  11   3       22.91        2.00     22.79 o 
  -9  11   3       85.91       57.06     53.70 o 
  -8  11   3     2720.87     2794.03    112.66 o 
  -7  11   3      668.84      673.12     53.12 o 
  -6  11   3      221.11      202.72     44.48 o 
  -5  11   3        5.86        4.38     15.03 o 
  -4  11   3       93.31      165.44     50.16 o 
  -3  11   3       88.45       94.34     44.86 o 
  -2  11   3      816.72      870.27     63.54 o 
  -1  11   3      310.97      341.76     39.07 o 
   0  11   3      335.40      358.44     42.38 o 
   1  11   3      127.55      115.72     33.14 o 
   2  11   3     1129.40     1154.75     48.33 o 
   3  11   3      118.33      152.66     41.13 o 
   4  11   3       44.09       44.66     46.24 o 
   5  11   3      113.19      165.81     64.00 o 
   6  11   3        0.11       29.13     64.40 o 
   7  11   3       38.79       98.03     71.43 o 
   8  11   3        0.39       37.11     70.62 o 
   9  11   3        4.17       -6.08     71.42 o 
  10  11   3       13.82       93.69     70.54 o 
  11  11   3      169.90      200.58     77.52 o 
  12  11   3       88.77       90.27     81.85 o 
  13  11   3       59.16       35.84     87.02 o 
  14  11   3       46.83       93.10     77.22 o 
 -13  12   3       82.35      134.64     84.08 o 
 -12  12   3       24.28      -10.02     22.34 o 
 -11  12   3       13.86       11.57     68.26 o 
 -10  12   3       12.26       40.60     59.68 o 
  -9  12   3      229.91      136.92     53.87 o 
  -8  12   3        2.52        2.20     19.08 o 
  -7  12   3        9.31       38.16     45.68 o 
  -6  12   3       48.01       62.58     38.76 o 
  -5  12   3        0.00        0.60     61.66 o 
  -4  12   3      489.28      502.83     56.87 o 
  -3  12   3      153.82      139.88     47.51 o 
  -2  12   3        3.41       64.94     61.06 o 
  -1  12   3      198.99      226.29     42.10 o 
   0  12   3       13.79        4.21     13.10 o 
   1  12   3       63.50       60.68     42.09 o 
   2  12   3       25.29       64.15     38.93 o 
   3  12   3       13.75       54.20     42.51 o 
   4  12   3        1.44       53.63     62.54 o 
   5  12   3        4.09       69.90     64.40 o 
   6  12   3      269.17      206.65     69.80 o 
   7  12   3       91.83      177.38     73.15 o 
   8  12   3       20.74       46.07     75.08 o 
   9  12   3      143.16      117.78     71.31 o 
  10  12   3       71.03      111.13     80.82 o 
  11  12   3       13.99       -3.24     68.29 o 
  12  12   3        5.74       -1.20     97.12 o 
  13  12   3       19.77       51.46     97.14 o 
 -12  13   3       10.53       46.74    101.89 o 
 -11  13   3       92.32      160.08     91.12 o 
 -10  13   3       29.89       38.66     78.56 o 
  -9  13   3      121.55       81.23     73.86 o 
  -8  13   3        8.79       98.38     82.33 o 
  -7  13   3       15.15        5.39     31.19 o 
  -6  13   3       43.79       52.34     58.97 o 
  -5  13   3     2969.16     3032.87     83.82 o 
  -4  13   3      426.06      450.25     59.07 o 
  -3  13   3       52.02       63.23     49.57 o 
  -2  13   3      197.81      172.64     53.76 o 
  -1  13   3      455.90      455.44     49.03 o 
   0  13   3      197.03      161.95     46.29 o 
   1  13   3     2040.01     2155.68     65.30 o 
   2  13   3      822.05      883.18     54.36 o 
   3  13   3      646.68      665.77     50.23 o 
   4  13   3      260.36      239.99     44.65 o 
   5  13   3       61.69       87.65     52.06 o 
   6  13   3      970.66     1091.19     86.81 o 
   7  13   3       91.66      195.33     74.41 o 
   8  13   3      144.57      165.63     81.23 o 
   9  13   3       44.62       37.10     75.21 o 
  10  13   3      115.39      174.63     87.96 o 
  11  13   3        9.26       19.50     80.05 o 
  12  13   3       94.47       69.70     97.83 o 
 -12  14   3       10.30        7.04    175.42 o 
 -11  14   3       23.12       62.44     94.31 o 
 -10  14   3       33.62        7.86     51.34 o 
  -9  14   3       18.10       38.02     80.87 o 
  -8  14   3     2380.20     2268.62     99.04 o 
  -7  14   3       81.11       83.09     60.99 o 
  -6  14   3      297.30      305.23     66.64 o 
  -5  14   3        2.41       -1.11     55.90 o 
  -4  14   3      251.71      300.99     56.03 o 
  -3  14   3        1.79      -24.26     64.59 o 
  -2  14   3      344.97      279.87     56.05 o 
  -1  14   3      427.84      452.05     60.35 o 
   0  14   3      207.09      191.06     40.44 o 
   1  14   3       87.71       86.60     40.10 o 
   2  14   3       10.68       39.99     40.68 o 
   3  14   3        1.07        8.11     27.67 o 
   4  14   3       65.16      114.57     46.11 o 
   5  14   3      204.47      180.26     52.73 o 
   6  14   3       30.06       19.09     79.30 o 
   7  14   3        0.10        6.17     86.43 o 
   8  14   3      125.31      106.13     89.05 o 
   9  14   3      334.76      229.94     87.14 o 
  10  14   3      223.95      192.52     92.91 o 
  11  14   3       62.03      141.23    100.43 o 
 -11  15   3       19.19       38.44     97.41 o 
 -10  15   3        2.20       10.29     44.42 o 
  -9  15   3        0.03       49.42     82.93 o 
  -8  15   3      100.51      115.80     70.33 o 
  -7  15   3      135.70      232.18     66.36 o 
  -6  15   3        1.19       64.11     62.14 o 
  -5  15   3     2167.18     1980.15     94.73 o 
  -4  15   3      229.04      222.29     55.54 o 
  -3  15   3      386.87      360.09     60.67 o 
  -2  15   3        0.55      -20.84     31.90 o 
  -1  15   3        7.48       33.40     59.25 o 
   0  15   3        0.89       15.29     35.75 o 
   1  15   3       16.62       42.57     48.01 o 
   2  15   3       95.68       93.82     41.25 o 
   3  15   3      162.43      173.90     46.47 o 
   4  15   3       86.06       71.11     47.64 o 
   5  15   3        1.26      -19.14     27.04 o 
   6  15   3        2.80       27.06     79.82 o 
   7  15   3      667.11      577.92     86.75 o 
   8  15   3        4.49       36.43     62.29 o 
   9  15   3        2.81        8.54     17.38 o 
  10  15   3       28.00       39.35     97.38 o 
  -9  16   3       34.30       -3.61     54.43 o 
  -8  16   3        0.55       86.25     75.35 o 
  -7  16   3      181.76      152.61     77.16 o 
  -6  16   3        3.98       62.62     75.66 o 
  -5  16   3      192.02      308.37     73.01 o 
  -4  16   3      366.08      449.69     60.87 o 
  -3  16   3        5.36       18.52     49.86 o 
  -2  16   3        0.27      -14.51     38.88 o 
  -1  16   3      547.35      677.29     72.08 o 
   0  16   3       89.33       89.19     55.26 o 
   1  16   3      173.65      222.55     53.24 o 
   2  16   3       29.20       77.21     54.42 o 
   3  16   3       11.12       70.53     73.69 o 
   4  16   3       64.79       91.65     67.98 o 
   5  16   3      122.46       13.79     65.67 o 
   6  16   3        1.16       92.73     91.10 o 
   7  16   3       11.31       16.16    121.90 o 
   8  16   3       61.21      -26.17     81.60 o 
   9  16   3      236.80      234.39     79.54 o 
  -8  17   3       96.75       65.63    105.69 o 
  -7  17   3       16.99      120.46     85.64 o 
  -6  17   3        6.12       -1.90     71.58 o 
  -5  17   3      703.22      619.76     78.25 o 
  -4  17   3       56.53       47.24     79.73 o 
  -3  17   3        3.38       46.91     79.45 o 
  -2  17   3     1761.00     1722.76     99.96 o 
  -1  17   3       47.02        1.81     18.14 o 
   0  17   3        0.01      -16.55     52.75 o 
   1  17   3       62.50       23.93     30.83 o 
   2  17   3      105.08       89.99     61.33 o 
   3  17   3       80.30      110.03     71.17 o 
   4  17   3       12.24       64.85     72.92 o 
   5  17   3       83.29        3.86     42.95 o 
   6  17   3      106.48       38.36     89.09 o 
   7  17   3       80.29       90.10     92.56 o 
   8  17   3       70.12       70.80    105.19 o 
  -6  18   3        5.34       31.47     36.71 o 
  -5  18   3      857.52      803.30     92.63 o 
  -4  18   3       68.85       45.87     72.40 o 
  -3  18   3       27.05       13.28     53.16 o 
  -2  18   3      491.94      485.73     80.01 o 
  -1  18   3        1.45       -7.72     68.27 o 
   0  18   3       23.08        9.00    143.62 o 
   1  18   3      412.02      339.67    100.66 o 
   2  18   3       40.76       -5.68     33.12 o 
   3  18   3       86.78      180.99    102.41 o 
   4  18   3        1.30       36.15     92.73 o 
   5  18   3        6.10       60.67    164.96 o 
   6  18   3        0.67       16.59    170.42 o 
  -3  19   3       40.61      -10.56    101.50 o 
  -2  19   3        6.81       -2.52     81.75 o 
  -1  19   3       52.42       77.53     79.82 o 
   0  19   3      151.31      112.24    100.35 o 
   1  19   3       11.01       14.55     93.14 o 
   2  19   3      311.41      454.22    154.97 o 
   3  19   3        2.84      -57.94   8136.42 o 
 -17   0   4      152.52      144.29    170.64 o 
 -16   0   4       89.42      112.20     95.76 o 
 -15   0   4       31.90       12.58     49.93 o 
 -14   0   4       94.97      153.27     80.40 o 
 -13   0   4     1134.33     1291.16    188.82 o 
 -12   0   4       12.57       -3.92     12.74 o 
 -11   0   4       56.89       74.19     60.21 o 
 -10   0   4     2009.82     1643.08    276.76 o 
  -9   0   4     1247.42     1335.85     84.30 o 
  -8   0   4    15377.25    16857.72    202.23 o 
  -7   0   4     2750.61     2952.77     89.30 o 
  -6   0   4        1.24       26.13     40.22 o 
  -5   0   4     6104.86     6269.10     88.84 o 
  -4   0   4    24907.93    24179.65    565.90 o 
  -3   0   4     1881.46     1742.35     75.21 o 
  -2   0   4     1773.31     1799.51     45.47 o 
  -1   0   4    25922.34    25776.16    361.11 o 
   0   0   4     3557.28     3560.19     51.13 o 
   1   0   4     1740.65     1750.53     68.39 o 
  10   0   4     1969.71     1987.52    123.38 o 
  11   0   4        0.62       31.58    106.80 o 
  12   0   4      208.52      188.37    114.98 o 
  13   0   4       31.98       16.59     96.57 o 
  14   0   4        1.20      -12.93     59.69 o 
  15   0   4        1.10       22.95    133.61 o 
  16   0   4       68.15       47.49    120.88 o 
  17   0   4       55.37      106.80    169.96 o 
 -17   1   4      157.52      137.45    105.73 o 
 -16   1   4       78.52       99.62     79.62 o 
 -15   1   4      318.53      339.12     60.57 o 
 -14   1   4      160.61      179.47     53.94 o 
 -13   1   4        0.08       13.14     44.39 o 
 -12   1   4       90.55      114.70     44.83 o 
 -11   1   4      437.14      434.40     43.00 o 
 -10   1   4      266.43      232.14     19.79 o 
  -9   1   4      312.98      305.29     18.27 o 
  -8   1   4      591.10      676.79     46.71 o 
  -7   1   4    14578.52    15432.87    125.36 o 
  -6   1   4     1308.54     1386.51     52.26 o 
  -5   1   4     1896.58     2006.04     82.03 o 
  -4   1   4      171.53      162.74     25.65 o 
  -3   1   4     1552.80     1553.28     31.88 o 
  -2   1   4     4503.32     4233.34     38.12 o 
  -1   1   4     1094.48      984.16     21.70 o 
   0   1   4      608.47      623.75     23.96 o 
   1   1   4     5254.83     5298.87     59.45 o 
   2   1   4     2713.58     2626.70     73.39 o 
  10   1   4     1551.87     1660.66     91.36 o 
  11   1   4        0.01       31.94     52.52 o 
  12   1   4       47.57       20.08     59.12 o 
  13   1   4        6.78       21.33     57.98 o 
  14   1   4      134.57       97.72     61.16 o 
  15   1   4       27.74       14.46     57.29 o 
  16   1   4        5.62       39.14     98.33 o 
 -17   2   4        9.52        8.73    100.49 o 
 -16   2   4       41.32       65.17     80.17 o 
 -15   2   4      204.36      234.92     64.02 o 
 -14   2   4       17.02       28.77     39.78 o 
 -13   2   4        4.93      -12.17     47.51 o 
 -12   2   4        2.05        2.78     23.90 o 
 -11   2   4        0.05      -15.93     34.48 o 
 -10   2   4       35.79       38.14     23.17 o 
  -9   2   4       20.88       34.96     20.63 o 
  -8   2   4     3256.79     3242.42     80.03 o 
  -7   2   4      459.77      470.41     25.21 o 
  -6   2   4       42.87       57.18     30.84 o 
  -5   2   4       98.85       88.35     27.25 o 
  -4   2   4      118.43      149.39     28.57 o 
  -3   2   4     1346.35     1355.15     82.48 o 
  -2   2   4     4558.67     4564.40     53.47 o 
  -1   2   4     2774.55     2817.55     45.51 o 
   0   2   4      542.90      525.80     59.08 o 
   1   2   4     4845.43     4942.50     85.10 o 
   2   2   4    19543.67    19338.34    167.80 o 
   3   2   4     2600.18     2722.37     64.99 o 
   5   2   4     6507.95     6627.88    152.69 o 
   6   2   4      154.42      119.75     61.58 o 
   7   2   4     2066.80     2330.18    114.52 o 
   8   2   4     2662.75     2897.78    125.88 o 
   9   2   4        1.03       11.21     60.72 o 
  10   2   4        1.88       30.92     49.38 o 
  11   2   4      266.12      232.00     57.50 o 
  12   2   4       30.72       59.01     60.66 o 
  13   2   4       43.68       -5.88     22.36 o 
  14   2   4        1.56       54.15     66.51 o 
  15   2   4       41.65       24.09     88.40 o 
  16   2   4       88.17      177.44    108.11 o 
 -17   3   4        4.23      110.33    108.25 o 
 -16   3   4        2.96       90.47     86.90 o 
 -15   3   4      163.56      171.55     60.33 o 
 -14   3   4      106.49      130.51     55.46 o 
 -13   3   4      132.24      155.72     51.29 o 
 -12   3   4      224.87      256.27     50.77 o 
 -11   3   4      393.35      427.38     51.31 o 
 -10   3   4     2922.36     3006.03     47.37 o 
  -9   3   4       53.20       62.57     21.94 o 
  -8   3   4      557.39      564.93     28.87 o 
  -7   3   4     4605.27     4589.02     59.12 o 
  -6   3   4     4882.14     4852.67     52.52 o 
  -5   3   4     6093.82     6244.13     55.88 o 
  -4   3   4     3766.56     3718.91     47.06 o 
  -3   3   4     2049.69     1991.12     44.56 o 
  -2   3   4     4059.59     3981.14     55.57 o 
  -1   3   4     1909.80     1819.76     45.93 o 
   0   3   4     1144.47     1064.77     81.12 o 
   1   3   4    10026.42     9658.14    155.42 o 
   3   3   4       11.81       -3.86      5.91 o 
   4   3   4       15.45       54.76     28.86 o 
   5   3   4     1165.45     1074.77     89.75 o 
   6   3   4       67.17      115.43     79.53 o 
   7   3   4     1708.87     1785.98    108.61 o 
   8   3   4        4.88       42.04     66.58 o 
   9   3   4      216.38      270.92     49.83 o 
  10   3   4      334.32      310.38     57.23 o 
  11   3   4      794.15      815.47     61.58 o 
  12   3   4       33.27       34.05     61.46 o 
  13   3   4       58.40       68.71     60.35 o 
  14   3   4       18.97       50.13     81.12 o 
  15   3   4       46.82       62.98    105.22 o 
  16   3   4       61.83       30.30    106.66 o 
 -16   4   4       20.28       83.41    109.59 o 
 -15   4   4       16.94       43.32     57.72 o 
 -14   4   4      250.40      165.16     58.11 o 
 -13   4   4       39.55       69.21     48.73 o 
 -12   4   4       71.31       68.22     51.20 o 
 -11   4   4       96.90      122.46     38.47 o 
 -10   4   4     1486.69     1519.22     41.92 o 
  -9   4   4       81.83       76.62     27.37 o 
  -8   4   4      247.23      277.90     28.54 o 
  -7   4   4      187.87      183.39     31.70 o 
  -6   4   4      602.85      608.71     30.91 o 
  -5   4   4    10404.69    10482.38     77.04 o 
  -4   4   4    20181.81    20041.62    122.19 o 
  -3   4   4      252.51      251.62     36.14 o 
  -2   4   4     8635.68     8271.86     93.78 o 
  -1   4   4     8587.30     8408.42     58.99 o 
   0   4   4      715.78      742.34     77.48 o 
   1   4   4      763.33      789.90     31.91 o 
   2   4   4        8.16      -15.18     28.72 o 
   4   4   4     2270.69     2159.08     49.31 o 
   5   4   4     3407.76     3697.84    128.15 o 
   6   4   4       74.27       84.98     80.44 o 
   7   4   4      257.56      230.40     80.66 o 
   8   4   4       33.92       76.57     81.57 o 
   9   4   4        6.01       12.59     57.10 o 
  10   4   4       49.57        5.88     20.73 o 
  11   4   4      331.46      304.14     64.02 o 
  12   4   4       12.70       93.70     54.27 o 
  13   4   4      453.06      518.58     70.03 o 
  14   4   4       10.19        9.48     60.83 o 
  15   4   4       16.48      -23.02     62.00 o 
  16   4   4        0.01       11.66     83.31 o 
 -16   5   4        6.12       -4.85     19.69 o 
 -15   5   4       39.86       11.20     33.47 o 
 -14   5   4        2.88       50.03     57.58 o 
 -13   5   4      125.48      143.47     55.69 o 
 -12   5   4      211.31      236.76     53.84 o 
 -11   5   4      763.04      725.33     48.59 o 
 -10   5   4      373.29      337.29     32.23 o 
  -9   5   4       41.15       76.74     30.95 o 
  -8   5   4     1058.93     1071.23     42.07 o 
  -7   5   4      514.79      574.65     37.72 o 
  -6   5   4      702.51      672.45     36.75 o 
  -5   5   4     4789.55     4698.81     59.56 o 
  -4   5   4     3870.76     4031.68     63.56 o 
  -3   5   4      691.66      680.76     48.05 o 
  -2   5   4     4257.83     4332.02     81.17 o 
  -1   5   4     4817.23     4647.50     84.76 o 
   0   5   4      539.85      546.05     22.13 o 
   1   5   4     1230.00     1313.09     42.11 o 
   2   5   4        2.08       -3.74      5.63 o 
   3   5   4      192.56      209.27     50.44 o 
   4   5   4     2298.02     2583.08     91.12 o 
   5   5   4      114.75       40.44     40.33 o 
   6   5   4       14.68        6.82     70.89 o 
   7   5   4       17.25       49.76     81.12 o 
   8   5   4        0.53       -6.59    435.81 o 
   9   5   4      357.67      350.29     55.51 o 
  10   5   4      246.00      279.04     57.36 o 
  11   5   4      138.38      208.87     67.39 o 
  12   5   4        0.00       36.67     53.96 o 
  13   5   4        3.38       25.13     65.85 o 
  14   5   4        0.00       27.75     92.11 o 
  15   5   4       48.45       51.70     82.18 o 
  16   5   4       24.79       20.90    224.95 o 
 -16   6   4       38.95       39.99     92.10 o 
 -15   6   4      179.71      224.96     67.55 o 
 -14   6   4      240.25      193.83     56.37 o 
 -13   6   4       23.01       93.23     58.27 o 
 -12   6   4       77.25       38.51     39.49 o 
 -11   6   4     1756.15     1727.31     53.85 o 
 -10   6   4       13.79      -17.01     30.95 o 
  -9   6   4       11.69       15.60     19.53 o 
  -8   6   4      109.27      103.98     39.36 o 
  -7   6   4       64.88       75.42     40.16 o 
  -6   6   4       78.44       66.05     35.06 o 
  -5   6   4      733.68      767.63     36.03 o 
  -4   6   4     1208.57     1202.06     45.50 o 
  -3   6   4      266.43      216.83     48.24 o 
  -2   6   4        3.74        6.31     27.49 o 
  -1   6   4      837.52      852.34     48.65 o 
   0   6   4      643.79      643.18     26.47 o 
   1   6   4     2648.67     2619.16     41.75 o 
   2   6   4      617.67      546.57     43.95 o 
   3   6   4      211.13      134.52     52.26 o 
   4   6   4       19.11      -34.99     33.86 o 
   5   6   4      382.85      326.40     51.42 o 
   6   6   4      241.21      267.64     60.10 o 
   7   6   4       58.46      133.54     54.42 o 
   8   6   4       37.92       66.80     91.12 o 
   9   6   4      163.10       67.03     92.48 o 
  10   6   4       33.44       23.02     65.70 o 
  11   6   4       13.29       34.65     74.81 o 
  12   6   4       74.03       73.91     76.54 o 
  13   6   4        7.14       47.14     83.41 o 
  14   6   4        0.63      -21.20    101.32 o 
  15   6   4       94.19      115.66    119.97 o 
  16   6   4       29.96      123.59    114.24 o 
 -16   7   4       63.91       89.75     84.66 o 
 -15   7   4        2.25       19.22    111.52 o 
 -14   7   4      185.96      160.00     59.30 o 
 -13   7   4      110.17       65.49     63.81 o 
 -12   7   4      236.30      218.71     49.31 o 
 -11   7   4        0.00      -21.88     37.03 o 
 -10   7   4       40.44       50.18     46.87 o 
  -9   7   4        0.05       10.51     15.81 o 
  -8   7   4       14.41       21.94     47.23 o 
  -7   7   4     1876.93     1916.56     79.29 o 
  -6   7   4       94.87       43.14     64.92 o 
  -5   7   4     2021.28     1974.77     69.99 o 
  -4   7   4     1170.11     1246.36     82.97 o 
  -3   7   4     1908.65     1985.48     53.79 o 
  -2   7   4     7950.85     7872.65     98.99 o 
  -1   7   4      204.83      211.03     43.89 o 
   0   7   4      413.31      450.38     26.88 o 
   1   7   4     2539.28     2434.87     43.37 o 
   2   7   4      922.29      879.03     50.88 o 
   3   7   4      563.21      651.45     60.90 o 
   4   7   4      806.55      700.08     69.30 o 
   5   7   4      399.64      363.58     51.63 o 
   6   7   4      232.75      237.67     55.68 o 
   7   7   4      469.76      503.60     60.85 o 
   8   7   4      124.86      183.74     66.56 o 
   9   7   4      599.82      670.73     78.62 o 
  10   7   4        0.20        8.00     75.44 o 
  11   7   4      192.83      166.06     57.75 o 
  12   7   4        1.12       29.60     81.30 o 
  13   7   4      215.73      202.59     69.70 o 
  14   7   4       81.06       11.19     80.53 o 
  15   7   4        3.74       38.45     84.58 o 
 -15   8   4       69.16       49.97     84.97 o 
 -14   8   4       34.44       25.46     68.16 o 
 -13   8   4       93.61       85.35     60.84 o 
 -12   8   4      102.08      121.09     52.78 o 
 -11   8   4       30.40      -10.06     41.21 o 
 -10   8   4        0.00        6.67     48.74 o 
  -9   8   4      182.38      189.46     55.81 o 
  -8   8   4      803.13      841.29     57.20 o 
  -7   8   4      150.23      231.12     49.84 o 
  -6   8   4      392.91      374.51     47.56 o 
  -5   8   4     3583.15     3620.99     77.38 o 
  -4   8   4       34.65       99.88     42.11 o 
  -3   8   4      645.29      679.82     47.42 o 
  -2   8   4     4371.23     4481.26     83.67 o 
  -1   8   4     1900.95     2018.32     46.76 o 
   0   8   4        0.51        3.99     24.59 o 
   1   8   4     3149.62     3178.57     65.05 o 
   2   8   4     1083.31     1215.09     43.79 o 
   3   8   4      140.79       73.39     55.44 o 
   4   8   4     2208.22     2317.91     97.71 o 
   5   8   4     1672.70     1727.68    132.70 o 
   6   8   4       27.81       11.20     30.75 o 
   7   8   4        0.00       38.40     82.48 o 
   8   8   4      498.05      572.38    101.34 o 
   9   8   4      419.69      444.22    112.25 o 
  10   8   4      110.79      184.05    102.93 o 
  11   8   4        5.96       21.81    112.25 o 
  12   8   4      284.54      304.22    104.75 o 
  13   8   4        0.89       23.64     90.70 o 
  14   8   4       17.21      132.13    102.72 o 
  15   8   4        5.91       45.80    110.84 o 
 -15   9   4        1.18      -17.26     60.31 o 
 -14   9   4      107.60      131.11     63.57 o 
 -13   9   4        0.31       31.24     63.86 o 
 -12   9   4        1.77        0.84     70.57 o 
 -11   9   4      194.04      169.23     61.22 o 
 -10   9   4       17.85       -2.62     21.50 o 
  -9   9   4      970.21      925.37    109.52 o 
  -8   9   4      551.25      420.59    116.79 o 
  -7   9   4       17.84       56.12     61.80 o 
  -6   9   4      148.11      163.48     37.75 o 
  -5   9   4      329.09      378.78     51.39 o 
  -4   9   4      237.39      226.96     52.67 o 
  -3   9   4      490.48      482.65     61.08 o 
  -2   9   4      671.32      663.23     53.72 o 
  -1   9   4      368.89      383.78     36.13 o 
   0   9   4        7.25       13.04     26.60 o 
   1   9   4     2607.80     2716.57     52.00 o 
   2   9   4       26.01       24.94     28.47 o 
   3   9   4      185.61      226.01     50.48 o 
   4   9   4      421.02      410.82     72.26 o 
   5   9   4       58.16       62.84     52.35 o 
   6   9   4        9.03      -10.01     52.77 o 
   7   9   4       28.55        0.27     23.23 o 
   8   9   4      646.96      603.27     76.62 o 
   9   9   4      295.28      235.31     77.28 o 
  10   9   4      207.20      162.68     70.57 o 
  11   9   4       19.74       65.31     74.05 o 
  12   9   4        9.92       -3.41     68.89 o 
  13   9   4      154.30      190.03     69.80 o 
  14   9   4      466.57      341.86     79.96 o 
 -14  10   4        0.03      -20.11     53.62 o 
 -13  10   4       15.56       19.51     55.97 o 
 -12  10   4       34.14       31.70     79.02 o 
 -11  10   4       66.42       80.45     51.93 o 
 -10  10   4       78.67       39.07     55.58 o 
  -9  10   4        0.90       16.40     35.75 o 
  -8  10   4      184.10      108.59     68.19 o 
  -7  10   4       18.57        8.76     38.53 o 
  -6  10   4       41.88       69.15     42.52 o 
  -5  10   4       37.22       83.81     35.64 o 
  -4  10   4        1.67       14.56     47.23 o 
  -3  10   4      240.82      227.44     45.31 o 
  -2  10   4      297.81      377.12     50.04 o 
  -1  10   4     1491.99     1557.93     51.20 o 
   0  10   4      211.34      191.25     29.21 o 
   1  10   4        0.17        7.91     23.71 o 
   2  10   4       26.15       48.29     31.56 o 
   3  10   4        0.92       14.21     40.50 o 
   4  10   4       24.82       73.57     56.41 o 
   5  10   4        4.08        6.45     58.34 o 
   6  10   4       81.35       66.79     59.19 o 
   7  10   4       94.49      100.00     62.50 o 
   8  10   4       25.83       46.25     62.01 o 
   9  10   4        1.44       22.87     94.06 o 
  10  10   4      111.62      172.29     70.01 o 
  11  10   4      259.87      260.44     76.64 o 
  12  10   4       66.08       32.94     79.39 o 
  13  10   4        8.35       36.76     95.63 o 
  14  10   4       75.17       90.04     79.12 o 
 -14  11   4        6.78       71.40     76.90 o 
 -13  11   4        6.08       30.72     60.12 o 
 -12  11   4        5.33      -25.61     86.08 o 
 -11  11   4       25.93       53.75     72.59 o 
 -10  11   4       22.58       65.69     58.96 o 
  -9  11   4        1.07       -1.67     31.05 o 
  -8  11   4       10.47        3.79     69.30 o 
  -7  11   4      116.59      137.03     55.10 o 
  -6  11   4      430.24      373.69     50.48 o 
  -5  11   4      300.12      395.52     51.29 o 
  -4  11   4       36.54       27.84     33.71 o 
  -3  11   4      132.61       89.60     58.27 o 
  -2  11   4        0.71       46.12     51.97 o 
  -1  11   4      185.85      219.89     41.84 o 
   0  11   4      153.97      109.45     33.67 o 
   1  11   4     3136.53     3331.22     63.71 o 
   2  11   4     1618.79     1636.47     49.09 o 
   3  11   4       12.54       21.41     30.34 o 
   4  11   4      558.93      531.03     49.09 o 
   5  11   4       62.81      103.66     62.09 o 
   6  11   4      543.52      564.76     75.43 o 
   7  11   4      117.39       83.29     70.70 o 
   8  11   4        0.16       15.57     82.23 o 
   9  11   4        2.86       18.72     72.43 o 
  10  11   4       17.33       11.38     77.45 o 
  11  11   4       27.20       32.33     95.46 o 
  12  11   4      205.63      165.92     85.39 o 
  13  11   4        3.36       30.34    103.78 o 
 -13  12   4        0.86      -11.16     37.83 o 
 -12  12   4      136.40      162.53     90.14 o 
 -11  12   4        0.59      -18.00     58.16 o 
 -10  12   4      342.47      359.63     64.10 o 
  -9  12   4       50.63       62.85     58.88 o 
  -8  12   4       26.06       58.49     56.39 o 
  -7  12   4      140.97      177.45     63.17 o 
  -6  12   4       71.80       64.41     48.20 o 
  -5  12   4        0.01       41.58     50.28 o 
  -4  12   4      127.09      141.80     53.67 o 
  -3  12   4      315.25      313.38     56.18 o 
  -2  12   4     2739.64     2811.77     88.05 o 
  -1  12   4      161.67      180.59     44.14 o 
   0  12   4       74.93       54.17     35.51 o 
   1  12   4      159.59      184.00     37.21 o 
   2  12   4       69.51       72.34     34.64 o 
   3  12   4       76.35       90.07     42.63 o 
   4  12   4      121.37      117.94     48.78 o 
   5  12   4       73.90      179.57     68.70 o 
   6  12   4      503.48      540.47     68.73 o 
   7  12   4      247.09      208.21     70.23 o 
   8  12   4        0.29      -17.69     58.48 o 
   9  12   4        9.82       76.98     72.77 o 
  10  12   4      110.94       75.86     81.96 o 
  11  12   4       18.32       18.80     43.06 o 
  12  12   4        1.47       72.87     95.10 o 
  13  12   4       27.34       48.95    110.00 o 
 -12  13   4        5.48       26.59    129.52 o 
 -11  13   4        9.20        9.31     84.25 o 
 -10  13   4       11.77       -2.56     84.45 o 
  -9  13   4      131.15      171.28     87.18 o 
  -8  13   4       40.39       12.19     43.35 o 
  -7  13   4       26.37       16.65     38.98 o 
  -6  13   4       41.87       12.59     46.39 o 
  -5  13   4      503.75      533.90     55.96 o 
  -4  13   4        2.80       56.21     57.97 o 
  -3  13   4        8.26        4.63     26.32 o 
  -2  13   4       78.54      101.93     71.82 o 
  -1  13   4        6.95       40.11     45.57 o 
   0  13   4       41.14       17.01     32.53 o 
   1  13   4       42.85       64.35     43.34 o 
   2  13   4       12.25       -1.38     18.79 o 
   3  13   4      127.61      158.50     44.81 o 
   4  13   4       86.59      123.36     52.70 o 
   5  13   4      139.61      136.41     53.29 o 
   6  13   4        0.54        6.45     38.59 o 
   7  13   4      291.55      324.10     74.47 o 
   8  13   4       36.59       69.03     71.36 o 
   9  13   4       46.12       25.26     60.78 o 
  10  13   4       79.50      130.74     88.63 o 
  11  13   4       82.93      123.76    101.54 o 
  12  13   4       30.37       29.32    101.68 o 
 -11  14   4       73.56      104.27    107.14 o 
 -10  14   4       18.69       24.41     85.87 o 
  -9  14   4       87.92      101.91     75.04 o 
  -8  14   4      165.39      151.20     63.98 o 
  -7  14   4      216.42      159.88     69.92 o 
  -6  14   4        4.39       75.61     89.62 o 
  -5  14   4       36.24       55.37     56.69 o 
  -4  14   4      150.13      142.15     59.63 o 
  -3  14   4       25.74       29.98     68.86 o 
  -2  14   4      297.09      398.69     64.36 o 
  -1  14   4        4.64        1.78     18.79 o 
   0  14   4      142.53      130.34     43.58 o 
   1  14   4      105.51      125.17     46.80 o 
   2  14   4       13.12       52.22     45.64 o 
   3  14   4        0.01      -16.09     27.91 o 
   4  14   4       75.59      137.60     51.27 o 
   5  14   4       11.85       12.30     41.89 o 
   6  14   4        0.00      -25.87     73.79 o 
   7  14   4        7.74       47.86     79.79 o 
   8  14   4      143.35      111.75     80.59 o 
   9  14   4       47.20       72.56     96.94 o 
  10  14   4       19.51        4.79     90.44 o 
  11  14   4        0.46       31.03    107.52 o 
 -10  15   4       15.04       13.96     50.22 o 
  -9  15   4       20.41       33.51     69.70 o 
  -8  15   4        9.72       28.40     77.13 o 
  -7  15   4       61.69      122.06     69.96 o 
  -6  15   4        7.92        0.58     69.90 o 
  -5  15   4       32.08        0.09     53.61 o 
  -4  15   4      140.38      181.95     70.02 o 
  -3  15   4      170.58      163.81     58.57 o 
  -2  15   4       49.23       48.56     69.54 o 
  -1  15   4      138.36      150.69     79.59 o 
   0  15   4      122.76       83.28     43.03 o 
   1  15   4      357.51      321.10     44.86 o 
   2  15   4      151.46      167.62     43.87 o 
   3  15   4       22.24       40.91     51.72 o 
   4  15   4      685.10      607.45     65.00 o 
   5  15   4      225.94       92.75     57.13 o 
   6  15   4       23.45       -3.53     32.76 o 
   7  15   4       45.37       98.76     89.41 o 
   8  15   4       19.41       18.12     64.60 o 
   9  15   4      105.69       53.15     89.44 o 
  10  15   4       35.61       70.17    159.49 o 
  -9  16   4       12.41      100.90    112.86 o 
  -8  16   4       30.75       10.81     61.97 o 
  -7  16   4      254.99      256.19     75.75 o 
  -6  16   4        1.53       25.65     43.78 o 
  -5  16   4       12.18       39.14     73.51 o 
  -4  16   4       41.44       75.59     72.43 o 
  -3  16   4       37.93       54.14     68.33 o 
  -2  16   4       20.08        8.36     43.71 o 
  -1  16   4       16.13       27.94     56.61 o 
   0  16   4       23.93       35.94     46.34 o 
   1  16   4      386.71      411.24     47.60 o 
   2  16   4      105.40       77.76     48.73 o 
   3  16   4       26.21       52.78     64.40 o 
   4  16   4        0.16      -30.02     42.58 o 
   5  16   4       44.49       48.80     89.65 o 
   6  16   4       27.22      -25.69     54.85 o 
   7  16   4      277.99      178.05     92.59 o 
   8  16   4       52.48      154.74    135.43 o 
   9  16   4      125.37      119.72     86.62 o 
  -7  17   4       16.71        4.26     67.07 o 
  -6  17   4        0.64       86.27    108.35 o 
  -5  17   4        3.68       80.18    105.55 o 
  -4  17   4      266.70      235.07     76.62 o 
  -3  17   4       23.90       12.72     65.20 o 
  -2  17   4      122.20      104.22     74.58 o 
  -1  17   4       33.88       28.51    100.70 o 
   0  17   4       41.87       96.09     83.98 o 
   1  17   4        0.34      -29.36     69.99 o 
   2  17   4        2.64       30.68     86.84 o 
   3  17   4        0.00      -28.86    117.70 o 
   4  17   4        2.27        3.64    148.83 o 
   5  17   4       17.80       -4.54     23.40 o 
   6  17   4       53.99       48.40    150.65 o 
   7  17   4        1.19        2.50     78.62 o 
  -5  18   4      113.06      119.33    105.47 o 
  -4  18   4       24.65       56.24     87.29 o 
  -3  18   4        3.32        8.74     77.55 o 
  -2  18   4       16.81        9.77     86.65 o 
  -1  18   4      375.36      320.53     81.16 o 
   0  18   4       48.00       -1.77     99.80 o 
   1  18   4       38.45       68.90     98.45 o 
   2  18   4        0.28        5.55     61.14 o 
   3  18   4       12.71       72.26    147.24 o 
   4  18   4       39.19       -7.50     66.58 o 
   5  18   4       72.03      -44.76     74.53 o 
  -2  19   4        1.10      -25.63     58.15 o 
  -1  19   4       24.85       42.66     87.65 o 
   0  19   4        2.38       31.71    103.25 o 
   1  19   4       44.82       69.30    105.46 o 
 -17   1   5       51.71       33.77     62.87 o 
 -16   1   5        2.43       37.60     75.26 o 
 -15   1   5        2.91        8.61     32.94 o 
 -14   1   5        0.40        8.26     18.70 o 
 -13   1   5       22.44       26.29     36.40 o 
 -12   1   5       85.00      126.90     41.78 o 
 -11   1   5      692.18      662.61     44.91 o 
 -10   1   5      614.50      692.80     41.14 o 
  -9   1   5      311.99      337.73     35.41 o 
  -8   1   5      227.06      212.41     40.44 o 
  -7   1   5      329.57      353.72     40.11 o 
  -6   1   5     2547.96     2649.95    100.66 o 
  -5   1   5     2936.06     2973.03     58.51 o 
  -4   1   5      108.80      103.64     27.03 o 
  -3   1   5      277.00      278.12     27.20 o 
  -2   1   5      327.97      312.20     22.87 o 
  -1   1   5    17094.52    16389.24     58.10 o 
   0   1   5     1033.66     1061.12     29.24 o 
   1   1   5      421.53      395.86     32.95 o 
   2   1   5     1052.47     1170.20     39.34 o 
   3   1   5      156.25      186.82     41.27 o 
  10   1   5        0.57       41.31     71.13 o 
  11   1   5      336.67      335.96     86.80 o 
  12   1   5       75.97       62.76     57.89 o 
  13   1   5      833.30      922.04     73.90 o 
  14   1   5      171.68      134.56     60.87 o 
  15   1   5      158.32      131.49     76.23 o 
  16   1   5      128.24       30.12     94.98 o 
 -16   2   5       20.25       41.53     81.54 o 
 -15   2   5       15.19       46.40     70.48 o 
 -14   2   5       33.05       80.79     49.06 o 
 -13   2   5        0.05       26.85     44.41 o 
 -12   2   5      193.01      222.44     49.12 o 
 -11   2   5      187.30      232.93     47.18 o 
 -10   2   5        9.79       18.52     30.01 o 
  -9   2   5        0.19       -3.01     27.58 o 
  -8   2   5     3297.04     3487.16     68.56 o 
  -7   2   5      344.33      540.11     38.75 o 
  -6   2   5      166.80      135.69     31.05 o 
  -5   2   5       22.98       12.01     15.94 o 
  -4   2   5      994.58      883.84     29.85 o 
  -3   2   5      227.26      235.91     25.90 o 
  -2   2   5      182.01      210.68     21.29 o 
  -1   2   5     4506.33     4772.28    120.63 o 
   0   2   5       11.03        2.50     10.00 o 
   1   2   5      426.82      405.09     42.18 o 
   2   2   5     8235.07     7719.91    127.02 o 
   3   2   5        8.44      -15.70     13.41 o 
   7   2   5      225.94      151.33     81.80 o 
   8   2   5       32.75       68.39     78.62 o 
   9   2   5       13.85       69.04     56.45 o 
  10   2   5      912.75      829.35     64.84 o 
  11   2   5       71.14       59.72     56.90 o 
  12   2   5       11.08        8.35     53.17 o 
  13   2   5       87.82      138.21     66.92 o 
  14   2   5       11.96       78.28     73.54 o 
  15   2   5      535.72      473.62     79.34 o 
  16   2   5      186.26      181.59     95.92 o 
 -16   3   5       14.64       69.83     73.46 o 
 -15   3   5       21.64       10.36     48.85 o 
 -14   3   5        0.01       18.20     46.21 o 
 -13   3   5       27.13       -7.28     19.53 o 
 -12   3   5       34.47       13.88     44.71 o 
 -11   3   5        1.46        0.70      8.10 o 
 -10   3   5      458.10      522.54     72.97 o 
  -9   3   5       29.47        5.67     19.84 o 
  -8   3   5       28.56        6.14     15.61 o 
  -7   3   5     1437.95     1546.68     43.61 o 
  -6   3   5      262.80      276.19     43.59 o 
  -5   3   5      464.12      462.09     28.00 o 
  -4   3   5    12200.88    12474.04    130.01 o 
  -3   3   5        2.17       30.15     30.68 o 
  -2   3   5      201.34      216.99     18.52 o 
  -1   3   5     1252.73     1159.89     37.86 o 
   0   3   5       64.79       29.54     69.98 o 
   1   3   5       96.13       92.25     62.71 o 
   2   3   5     4954.72     4746.70    110.20 o 
   3   3   5      543.55      548.39     39.72 o 
   4   3   5        0.29       19.77     36.36 o 
   6   3   5      305.96      371.06     90.89 o 
   7   3   5      529.19      603.96     90.21 o 
   8   3   5        0.09       18.86     84.07 o 
   9   3   5       52.09       11.36     18.21 o 
  10   3   5      136.71      131.41     47.11 o 
  11   3   5        1.41       -0.26     81.35 o 
  12   3   5        2.47       34.33     70.24 o 
  13   3   5      199.41      221.23     63.43 o 
  14   3   5       55.99       31.13     39.57 o 
  15   3   5       19.28       11.61     49.21 o 
  16   3   5        3.87       53.19    104.83 o 
 -16   4   5        0.30      -11.54     73.66 o 
 -15   4   5      165.69       83.53     96.58 o 
 -14   4   5       18.63      -23.16     82.02 o 
 -13   4   5        1.45       14.75     26.31 o 
 -12   4   5       16.49       -6.96     43.86 o 
 -11   4   5      519.56      530.39     52.46 o 
 -10   4   5      551.57      603.33     50.64 o 
  -9   4   5     1135.49     1145.30     38.36 o 
  -8   4   5      716.37      729.65     32.53 o 
  -7   4   5       30.01        5.29     37.39 o 
  -6   4   5      848.56      979.54     50.27 o 
  -5   4   5       75.98       98.33     30.68 o 
  -4   4   5     5034.23     5401.28     70.20 o 
  -3   4   5      184.96      185.65     34.39 o 
  -2   4   5      309.94      323.78     44.08 o 
  -1   4   5     1709.67     1741.20     39.85 o 
   0   4   5      559.73      606.46     65.89 o 
   1   4   5      623.84      622.40     32.83 o 
   2   4   5     4969.49     4736.02    124.06 o 
   4   4   5      123.67       94.17     33.21 o 
   6   4   5      899.63      940.93     86.12 o 
   7   4   5     2591.51     2641.70    122.25 o 
   8   4   5     1150.09     1151.11    105.20 o 
   9   4   5        0.66        3.24     28.81 o 
  10   4   5       68.44      123.90     56.91 o 
  11   4   5       17.59       -7.12     38.87 o 
  12   4   5        3.52      -17.06     27.92 o 
  13   4   5        2.94       54.68     58.95 o 
  14   4   5       37.98       41.11     97.40 o 
  15   4   5      155.25      113.42     82.23 o 
  16   4   5       79.95       37.72    136.11 o 
 -16   5   5        6.08       -0.35     31.70 o 
 -15   5   5       34.43       35.40     72.54 o 
 -14   5   5      311.10      199.06     76.00 o 
 -13   5   5       11.26        0.95      7.59 o 
 -12   5   5       21.04        7.78     20.81 o 
 -11   5   5        5.23      -19.51     36.63 o 
 -10   5   5      536.48      563.45     38.62 o 
  -9   5   5     1417.25     1457.11     44.84 o 
  -8   5   5      372.01      411.18     39.05 o 
  -7   5   5     6097.56     6361.91     84.90 o 
  -6   5   5       91.59      102.41     29.86 o 
  -5   5   5       12.61       17.10     35.82 o 
  -4   5   5      328.22      199.79     41.80 o 
  -3   5   5      521.46      532.00     45.81 o 
  -2   5   5     1310.77     1354.76     57.31 o 
  -1   5   5      113.74       54.99     19.27 o 
   0   5   5       17.97        5.00     60.44 o 
   1   5   5        2.48      -13.30     48.25 o 
   2   5   5      745.84      717.59     50.10 o 
   3   5   5      203.67      196.55     48.85 o 
   5   5   5     1159.73     1000.24     41.13 o 
   6   5   5        0.03      -21.59     86.57 o 
   7   5   5      742.78      609.64     98.84 o 
   8   5   5     1739.44     1727.67     85.43 o 
   9   5   5      167.69      178.16     54.33 o 
  10   5   5     1279.43     1337.23     73.71 o 
  11   5   5        1.58       13.13     53.24 o 
  12   5   5      159.20      161.42     63.66 o 
  13   5   5       78.25      106.88     67.05 o 
  14   5   5      564.08      490.96     74.44 o 
  15   5   5       95.64       77.77     74.30 o 
  16   5   5      120.78      206.79    122.26 o 
 -16   6   5       55.95       73.02     84.35 o 
 -15   6   5       31.52       -3.54     32.75 o 
 -14   6   5        3.18       -3.42     43.45 o 
 -13   6   5       40.67       54.66     59.48 o 
 -12   6   5       19.72       23.21     59.36 o 
 -11   6   5      150.35      120.08     47.34 o 
 -10   6   5      197.18      202.31     38.26 o 
  -9   6   5       53.06       23.60     41.79 o 
  -8   6   5      300.10      314.54     49.25 o 
  -7   6   5      777.27      774.10     57.63 o 
  -6   6   5      898.42      866.36     56.98 o 
  -5   6   5      321.65      324.05     46.11 o 
  -4   6   5     2040.17     2139.12     67.47 o 
  -3   6   5       22.05       36.61     31.28 o 
  -2   6   5       24.40       -6.15     32.91 o 
  -1   6   5      365.80      401.41     83.39 o 
   0   6   5      418.89      404.30     22.33 o 
   1   6   5      622.43      658.36     32.00 o 
   2   6   5     3474.37     3583.95     67.02 o 
   3   6   5       25.56       47.49     46.13 o 
   4   6   5     1036.20     1072.72     70.89 o 
   5   6   5      776.83      972.29     76.35 o 
   6   6   5      109.98      205.25     56.54 o 
   7   6   5      261.52      305.84     83.62 o 
   8   6   5      110.39      131.79     86.34 o 
   9   6   5        2.76       55.22     82.25 o 
  10   6   5      104.92      151.88     72.38 o 
  11   6   5      230.54      203.14     72.23 o 
  12   6   5      743.08      742.96    153.72 o 
  13   6   5        4.98       46.26     77.57 o 
  14   6   5        2.04        2.70     72.30 o 
  15   6   5       29.18       57.25    105.53 o 
 -15   7   5       32.21       40.22     98.11 o 
 -14   7   5      250.47      188.81     68.39 o 
 -13   7   5       63.47       60.08     48.58 o 
 -12   7   5      117.49       79.07     41.26 o 
 -11   7   5       33.96       52.01     51.49 o 
 -10   7   5        6.76       26.38     42.24 o 
  -9   7   5        0.09       18.86     43.73 o 
  -8   7   5      141.15      140.12     56.75 o 
  -7   7   5        4.01       72.50     46.44 o 
  -6   7   5      921.10      962.20     49.59 o 
  -5   7   5       29.29       24.72     42.95 o 
  -4   7   5      134.77      139.46     44.90 o 
  -3   7   5     1828.18     1785.43     62.23 o 
  -2   7   5     1672.41     1609.83     55.61 o 
  -1   7   5     2632.54     2732.30     68.04 o 
   0   7   5      870.89      859.78     26.12 o 
   1   7   5      160.64      117.24     30.18 o 
   2   7   5     1309.59     1318.42     51.85 o 
   3   7   5        0.02       21.36     43.40 o 
   4   7   5       54.21       80.89     55.90 o 
   5   7   5        3.24       -2.74     19.54 o 
   6   7   5       28.26       27.23     19.74 o 
   7   7   5      166.09      189.02     56.07 o 
   8   7   5       69.46      107.83     63.49 o 
   9   7   5        8.98      -17.32     67.10 o 
  10   7   5      146.83      200.73     68.11 o 
  11   7   5      220.73      154.93     63.42 o 
  12   7   5       75.31       99.71     66.29 o 
  13   7   5      228.13      295.61     72.64 o 
  14   7   5      616.45      550.26     89.26 o 
  15   7   5       72.11       63.55     81.66 o 
 -15   8   5        1.27       36.47     68.82 o 
 -14   8   5        6.25       -2.96     40.56 o 
 -13   8   5       22.81       32.10     27.09 o 
 -12   8   5      218.70      192.50     53.77 o 
 -11   8   5      700.82      766.44     80.82 o 
 -10   8   5      109.92       92.55     48.75 o 
  -9   8   5      194.36      207.28     52.07 o 
  -8   8   5      155.75      195.13     63.74 o 
  -7   8   5      163.86      229.64     48.91 o 
  -6   8   5      274.59      278.94     59.58 o 
  -5   8   5     1242.36     1157.76     89.30 o 
  -4   8   5      508.38      678.50     50.53 o 
  -3   8   5      527.81      554.25     49.63 o 
  -2   8   5      205.47      228.34     43.86 o 
  -1   8   5     4070.06     4180.59     83.40 o 
   0   8   5       11.26       16.16     17.43 o 
   1   8   5      287.83      298.34     27.47 o 
   2   8   5      191.11      113.05     40.48 o 
   3   8   5      704.11      718.92     51.19 o 
   4   8   5      498.24      516.48     64.76 o 
   5   8   5      842.75      872.54     80.66 o 
   6   8   5        1.72       15.88     58.74 o 
   7   8   5       16.69       -5.63     75.15 o 
   8   8   5       81.00      132.38     63.92 o 
   9   8   5        9.68        8.22     40.66 o 
  10   8   5      311.46      266.22     68.12 o 
  11   8   5      499.49      282.91     80.66 o 
  12   8   5       97.19       68.96     61.89 o 
  13   8   5      119.41       68.15     69.43 o 
  14   8   5      115.55       88.72     95.09 o 
  15   8   5        0.74        1.25     34.99 o 
 -15   9   5       61.18       41.94     80.04 o 
 -14   9   5       34.03       15.94     83.35 o 
 -13   9   5        3.09       35.17     75.31 o 
 -12   9   5      452.73      358.53     87.35 o 
 -11   9   5      410.47      353.52     80.42 o 
 -10   9   5        0.08       38.77     85.74 o 
  -9   9   5       41.37      -18.35     86.64 o 
  -8   9   5       84.47       75.21     99.30 o 
  -7   9   5        5.29       35.20     72.53 o 
  -6   9   5        0.01       23.74     27.37 o 
  -5   9   5      174.03      220.77     40.56 o 
  -4   9   5     2258.81     2249.39     89.71 o 
  -3   9   5      164.35      116.88     51.16 o 
  -2   9   5      638.26      657.47     54.41 o 
  -1   9   5      354.65      302.09     45.37 o 
   0   9   5      141.73      140.88     26.70 o 
   1   9   5       60.02       73.00     26.06 o 
   2   9   5     1787.75     1768.16     56.51 o 
   3   9   5      433.28      427.91     53.14 o 
   4   9   5      300.69      287.21     66.12 o 
   5   9   5      538.60      587.46     59.85 o 
   6   9   5      413.88      437.17     65.04 o 
   7   9   5       67.77       45.36     64.25 o 
   8   9   5      167.82      127.29     72.32 o 
   9   9   5        3.70       27.52     66.27 o 
  10   9   5        7.71       40.67     96.34 o 
  11   9   5      270.73      227.68    110.66 o 
  12   9   5       31.95       96.25     74.43 o 
  13   9   5        8.97       77.11     78.94 o 
  14   9   5       49.78      107.28     85.34 o 
 -14  10   5        1.64       21.84    119.84 o 
 -13  10   5      474.81      536.92     91.39 o 
 -12  10   5      193.47      295.63     80.25 o 
 -11  10   5       85.69        2.32     44.31 o 
 -10  10   5       18.45       60.47     68.93 o 
  -9  10   5      491.38      451.36     58.13 o 
  -8  10   5      151.16      123.76     66.37 o 
  -7  10   5       31.95       67.60     58.51 o 
  -6  10   5      246.61      233.80     44.92 o 
  -5  10   5       50.30      144.22     46.84 o 
  -4  10   5        2.78       21.28     50.30 o 
  -3  10   5        3.76       -3.21     20.68 o 
  -2  10   5       75.66       48.45     50.47 o 
  -1  10   5      306.27      276.57     49.13 o 
   0  10   5      618.34      646.45     37.97 o 
   1  10   5     1229.42     1281.00     40.37 o 
   2  10   5     1052.47     1077.95     40.43 o 
   3  10   5      472.02      507.86     46.85 o 
   4  10   5      255.21      259.15     57.21 o 
   5  10   5      115.71      106.98     67.49 o 
   6  10   5       20.22        3.17     43.77 o 
   7  10   5        9.98       -6.27     44.16 o 
   8  10   5      206.42      115.05     70.75 o 
   9  10   5      341.11      309.79     72.50 o 
  10  10   5        9.76       14.08     52.91 o 
  11  10   5      672.05      583.56     92.83 o 
  12  10   5       60.67      -12.51     75.10 o 
  13  10   5       70.08       14.87     78.03 o 
  14  10   5       30.10       57.46    110.98 o 
 -13  11   5      117.11      159.72     93.19 o 
 -12  11   5        2.18       13.22    104.82 o 
 -11  11   5       48.16       38.15     87.59 o 
 -10  11   5       95.35      108.80     60.24 o 
  -9  11   5      444.00      487.18     94.53 o 
  -8  11   5       90.58       83.29     57.68 o 
  -7  11   5     1022.73      946.87     74.10 o 
  -6  11   5      197.08      179.21     44.95 o 
  -5  11   5       85.75      101.24     59.90 o 
  -4  11   5     1141.06     1221.55     73.11 o 
  -3  11   5      728.52      761.87     78.52 o 
  -2  11   5       25.69       22.16     52.72 o 
  -1  11   5        1.22       -7.56      9.84 o 
   0  11   5      317.32      291.33     33.73 o 
   1  11   5      310.23      330.40     34.97 o 
   2  11   5      448.41      480.75     37.60 o 
   3  11   5       22.69       30.71     41.98 o 
   4  11   5        0.06       33.30     42.19 o 
   5  11   5        9.90      -31.63     54.28 o 
   6  11   5        3.71      -36.52     32.50 o 
   7  11   5      128.70      141.68     62.74 o 
   8  11   5      169.73      169.33     63.06 o 
   9  11   5        0.03       67.43     94.88 o 
  10  11   5        0.15       28.88     70.21 o 
  11  11   5     1319.51     1088.12    100.09 o 
  12  11   5        0.00        2.92     99.21 o 
  13  11   5      166.44      147.96    104.46 o 
 -13  12   5        1.79       -4.09     21.13 o 
 -12  12   5        5.22       45.86    107.18 o 
 -11  12   5       28.85       49.05     89.35 o 
 -10  12   5      195.07      168.83     77.85 o 
  -9  12   5      201.42      173.66     75.17 o 
  -8  12   5       94.61       63.51     64.93 o 
  -7  12   5       82.91      100.82     53.90 o 
  -6  12   5       67.36      107.02     54.27 o 
  -5  12   5      285.93      206.10     56.95 o 
  -4  12   5      810.13      802.16     69.04 o 
  -3  12   5        8.21       -1.06     31.08 o 
  -2  12   5      165.58      146.68     54.90 o 
  -1  12   5     4081.24     4243.28    102.46 o 
   0  12   5        0.11       17.39     36.25 o 
   1  12   5       73.62       90.58     34.02 o 
   2  12   5      500.16      546.60     40.60 o 
   3  12   5        1.40       23.69     31.62 o 
   4  12   5        4.56       -3.90     15.36 o 
   5  12   5       27.84       40.67     78.53 o 
   6  12   5        4.78       50.39     67.90 o 
   7  12   5       48.45        4.73     29.88 o 
   8  12   5      176.60      171.62     77.39 o 
   9  12   5      126.98      128.58     77.16 o 
  10  12   5       73.04       94.69     89.30 o 
  11  12   5       63.75      122.85     88.85 o 
  12  12   5        2.79       -3.99     76.03 o 
 -12  13   5      356.57      312.21    168.60 o 
 -11  13   5        7.50      -38.40    179.96 o 
 -10  13   5      185.18      252.86     88.84 o 
  -9  13   5        9.74       39.78     78.64 o 
  -8  13   5      166.61      193.65     55.41 o 
  -7  13   5       25.82       89.49     57.33 o 
  -6  13   5      359.64      314.64     62.37 o 
  -5  13   5      193.30      193.64     60.20 o 
  -4  13   5      536.23      551.88     66.29 o 
  -3  13   5      132.95      113.49     56.90 o 
  -2  13   5       16.72       42.44     55.96 o 
  -1  13   5      246.83      210.05     61.56 o 
   0  13   5       18.82       52.88     38.10 o 
   1  13   5      151.96      143.61     36.62 o 
   2  13   5      493.16      537.12     51.38 o 
   3  13   5      104.03      115.19     47.14 o 
   4  13   5      149.81      139.49     52.41 o 
   5  13   5     1027.71     1025.35     64.19 o 
   6  13   5       51.27      117.65     72.86 o 
   7  13   5      115.98      104.20     78.61 o 
   8  13   5      100.13       84.58     78.76 o 
   9  13   5        1.54       99.97     75.81 o 
  10  13   5      147.30       18.12     89.98 o 
  11  13   5       11.14        0.39     20.00 o 
  12  13   5      106.39       84.18    109.76 o 
 -11  14   5        1.82      -28.40    136.56 o 
 -10  14   5       10.36       19.42    103.30 o 
  -9  14   5      332.60      277.55     80.02 o 
  -8  14   5      172.53      157.07     68.13 o 
  -7  14   5        2.63       35.78     89.81 o 
  -6  14   5       19.17       14.70     26.22 o 
  -5  14   5       18.99       64.78     88.26 o 
  -4  14   5       16.80       17.94     58.30 o 
  -3  14   5       28.29        3.39     38.76 o 
  -2  14   5       19.83      -20.15     36.61 o 
  -1  14   5      260.32      235.94     56.04 o 
   0  14   5       86.07      115.22     46.94 o 
   1  14   5        0.00       20.21     49.59 o 
   2  14   5        5.45       26.79     49.67 o 
   3  14   5       64.23       40.71     49.46 o 
   4  14   5      191.63      173.44     57.63 o 
   5  14   5        0.80       31.76     44.99 o 
   6  14   5      118.93      107.35     78.30 o 
   7  14   5        2.34       -4.72     30.37 o 
   8  14   5      650.34      572.97     92.37 o 
   9  14   5       83.29      108.59     84.56 o 
  10  14   5       24.06       12.78     98.93 o 
  11  14   5        3.77       15.37    149.72 o 
 -10  15   5      280.56      315.31     85.41 o 
  -9  15   5       81.38       98.02     99.85 o 
  -8  15   5       41.17       36.77    104.21 o 
  -7  15   5      104.05       65.48     85.38 o 
  -6  15   5      197.14      154.46     84.47 o 
  -5  15   5       11.50       23.09     60.12 o 
  -4  15   5        1.08       40.82     71.73 o 
  -3  15   5       17.82       56.21     68.12 o 
  -2  15   5       31.79      -26.43     57.77 o 
  -1  15   5      219.11      227.62     64.32 o 
   0  15   5       31.58       64.38     65.65 o 
   1  15   5        2.20       34.47     57.47 o 
   2  15   5        5.88       58.74     59.88 o 
   3  15   5        0.34       77.71    101.11 o 
   4  15   5        0.18       -8.86     53.62 o 
   5  15   5       26.00       78.60     81.55 o 
   6  15   5       65.99      122.82     86.24 o 
   7  15   5       77.48       88.76     88.38 o 
   8  15   5      599.96      577.38    153.83 o 
   9  15   5        8.45      -27.95    145.65 o 
  10  15   5       35.67       97.25    159.28 o 
  -9  16   5        9.76       20.22    157.92 o 
  -8  16   5        0.26       24.57     97.31 o 
  -7  16   5      436.97      486.52    103.42 o 
  -6  16   5      384.99      465.88     90.77 o 
  -5  16   5      186.85      183.78     73.97 o 
  -4  16   5        0.91       39.01     59.74 o 
  -3  16   5       45.40       72.94     66.81 o 
  -2  16   5       30.30       10.58     40.14 o 
  -1  16   5       23.79       15.83    109.52 o 
   0  16   5        2.66        1.16     61.04 o 
   1  16   5       54.14       79.12     64.61 o 
   2  16   5     1107.15     1054.20     78.09 o 
   3  16   5       66.90       67.14     88.14 o 
   4  16   5      385.80      314.52     87.35 o 
   5  16   5       42.77       47.39     89.42 o 
   6  16   5       14.82      -55.22    108.16 o 
   7  16   5       67.66      111.57    117.70 o 
   8  16   5      149.31      358.10    141.11 o 
  -7  17   5       92.82      145.38    101.20 o 
  -6  17   5        3.76       12.01    138.59 o 
  -5  17   5       13.08        1.86     33.27 o 
  -4  17   5      548.05      481.45     81.91 o 
  -3  17   5       88.80       69.96     79.39 o 
  -2  17   5       94.25       71.52     75.03 o 
  -1  17   5       24.71       18.27     64.96 o 
   0  17   5       13.56       43.18    114.21 o 
   1  17   5       42.64       74.38     75.07 o 
   2  17   5      237.30      286.72     92.41 o 
   3  17   5        6.18        3.86    136.79 o 
   4  17   5       63.70       48.85    138.61 o 
   5  17   5      187.40      136.56    138.15 o 
   6  17   5        5.70       -1.14     47.94 o 
  -5  18   5       67.49      125.83    119.12 o 
  -4  18   5       58.88      130.47     89.68 o 
  -3  18   5      114.28      123.56     87.25 o 
  -2  18   5       66.68       45.34     86.05 o 
  -1  18   5      329.03      259.31     80.85 o 
   0  18   5        1.33      -22.68     87.37 o 
   1  18   5        0.02       -5.64     19.88 o 
   2  18   5        9.43       45.95     98.05 o 
   3  18   5        0.19       -5.45    135.65 o 
   4  18   5       68.58       71.12    167.92 o 
 -16   0   6       67.53      -15.57     49.47 o 
 -15   0   6       13.08       24.96     98.47 o 
 -14   0   6       19.88      -12.82    106.62 o 
 -13   0   6        0.66       42.42     82.86 o 
 -12   0   6        7.29        9.79     21.05 o 
 -11   0   6        8.60       15.49     71.85 o 
 -10   0   6     1138.08     1244.10     58.01 o 
  -9   0   6     2071.24     2103.60     81.61 o 
  -8   0   6      832.55      859.81     99.98 o 
  -7   0   6      132.23      182.91     80.66 o 
  -6   0   6     1767.64     2017.52    104.07 o 
  -5   0   6       16.11       57.16     24.34 o 
  -4   0   6     1789.22     1619.19     80.89 o 
  -3   0   6     2249.71     2264.73     47.65 o 
  -2   0   6     1536.28     1526.33     40.31 o 
  -1   0   6     7588.08     7665.45     65.06 o 
   0   0   6     2158.41     2125.94     47.20 o 
   1   0   6       18.12       62.26     38.65 o 
   2   0   6     3126.37     3455.12     71.10 o 
   3   0   6      703.89      687.81     68.17 o 
   4   0   6     1287.29     1294.95     90.89 o 
   5   0   6     2918.32     2715.78    121.11 o 
   9   0   6      199.78      236.77     90.21 o 
  10   0   6      231.89      178.82    102.25 o 
  11   0   6      624.35      700.30    117.02 o 
  12   0   6        2.65      -10.68    127.25 o 
  13   0   6        6.05      -41.81    131.11 o 
  14   0   6       18.11       20.01     85.89 o 
  15   0   6      742.77      589.87     94.14 o 
  16   0   6        2.72        4.32    165.19 o 
 -16   1   6        7.08       43.96     83.58 o 
 -15   1   6       50.45       57.49     67.76 o 
 -14   1   6        6.89       -0.57      2.50 o 
 -13   1   6       16.62       -9.79     58.81 o 
 -12   1   6       99.59      146.21     50.87 o 
 -11   1   6      377.87      388.77     47.98 o 
 -10   1   6        0.47       31.25     34.79 o 
  -9   1   6      691.90      717.52     42.19 o 
  -8   1   6      341.50      369.44     44.73 o 
  -7   1   6      149.98       82.86     29.62 o 
  -6   1   6       17.35       29.61     12.70 o 
  -5   1   6      217.66      234.30     16.83 o 
  -4   1   6      424.42      355.64     31.28 o 
  -3   1   6      336.85      354.61     22.02 o 
  -2   1   6       67.54       63.53     18.00 o 
  -1   1   6     1377.15     1433.61     24.95 o 
   0   1   6     2539.16     2641.62     37.35 o 
   1   1   6     1476.06     1476.07     36.93 o 
   2   1   6    12871.34    13045.60    120.82 o 
   3   1   6     2164.81     2184.70     63.21 o 
   4   1   6     1876.47     1958.90     72.22 o 
   5   1   6        0.00       46.58     76.35 o 
   9   1   6       86.80      130.18     62.05 o 
  10   1   6       54.40       14.08     65.10 o 
  11   1   6      315.60      225.63     70.31 o 
  12   1   6        5.48      -46.71     60.69 o 
  13   1   6        0.90      -14.62     56.88 o 
  14   1   6      262.27      240.87     68.72 o 
  15   1   6      114.03      114.64     77.07 o 
  16   1   6       63.19       93.31    115.11 o 
 -16   2   6        0.23       30.77    101.31 o 
 -15   2   6       17.37        9.05     27.86 o 
 -14   2   6        0.35       -3.95     40.34 o 
 -13   2   6      102.55       52.49     42.23 o 
 -12   2   6        1.15      -10.88     35.30 o 
 -11   2   6        0.05       16.31     33.11 o 
 -10   2   6      494.45      509.12     46.25 o 
  -9   2   6       64.34       50.58     38.42 o 
  -8   2   6       85.14       89.43     37.23 o 
  -7   2   6     3500.53     3880.76     70.41 o 
  -6   2   6     1179.02     1325.65     42.80 o 
  -5   2   6      617.94      621.91     22.25 o 
  -4   2   6    10865.70    10737.84     64.57 o 
  -3   2   6      589.89      640.14     26.58 o 
  -2   2   6      326.71      339.76     22.13 o 
  -1   2   6     9606.40     9880.79     48.46 o 
   0   2   6     2931.07     2946.88     51.05 o 
   1   2   6      702.67      728.18     37.53 o 
   2   2   6     2371.34     2482.31     61.47 o 
   3   2   6     1261.34     1305.84     50.64 o 
   4   2   6       20.17        8.29     44.37 o 
   5   2   6      232.61      270.17     76.57 o 
   8   2   6      779.72      770.58    101.34 o 
   9   2   6        0.16      -14.49     61.81 o 
  10   2   6       31.52       49.64     54.82 o 
  11   2   6      190.84      213.80     57.45 o 
  12   2   6       97.36       48.19     54.43 o 
  13   2   6        8.87      -24.12     53.62 o 
  14   2   6       62.55       60.30     72.00 o 
  15   2   6      293.03      340.34     82.43 o 
  16   2   6       42.10       42.73    109.03 o 
 -16   3   6       50.04       15.95     43.16 o 
 -15   3   6       20.41        7.84     23.54 o 
 -14   3   6        6.68       67.75     71.92 o 
 -13   3   6        0.17        5.77     47.96 o 
 -12   3   6       90.77      109.77     40.69 o 
 -11   3   6       84.88       85.63     40.28 o 
 -10   3   6        0.95       -3.22     35.39 o 
  -9   3   6       38.86       20.70     27.82 o 
  -8   3   6       97.51       80.62     37.41 o 
  -7   3   6      809.83      785.73     46.01 o 
  -6   3   6     1119.71     1081.71     29.09 o 
  -5   3   6        2.89        6.17     20.53 o 
  -4   3   6     1162.85     1090.73     48.98 o 
  -3   3   6     3493.77     3359.40     45.48 o 
  -2   3   6     1616.82     1618.78     27.21 o 
  -1   3   6     1828.41     1796.70     46.11 o 
   0   3   6      773.02      757.06     48.82 o 
   1   3   6      310.75      298.34     66.12 o 
   2   3   6     1277.41     1172.97     49.42 o 
   3   3   6     2183.46     2429.99    111.23 o 
   4   3   6      466.26      479.79     42.93 o 
   6   3   6       98.75      114.98     82.94 o 
   7   3   6      352.11      346.98     61.36 o 
   8   3   6       65.31       58.62     46.68 o 
   9   3   6      132.90      186.18     55.44 o 
  10   3   6        4.09       42.21     54.11 o 
  11   3   6      609.06      624.44     64.69 o 
  12   3   6      228.73      123.32     58.46 o 
  13   3   6      522.51      474.68     70.24 o 
  14   3   6      800.17      786.63     80.69 o 
  15   3   6       28.52       -2.54      8.60 o 
  16   3   6        5.45       70.72     95.87 o 
 -16   4   6       44.51       42.30     84.27 o 
 -15   4   6       79.61       83.66     73.64 o 
 -14   4   6       17.58       -4.92     50.97 o 
 -13   4   6       44.90       74.45     57.39 o 
 -12   4   6      248.31      223.69     48.61 o 
 -11   4   6       25.75        3.24     10.80 o 
 -10   4   6      655.10      655.40     48.95 o 
  -9   4   6       16.14        0.32     14.56 o 
  -8   4   6       16.81       21.13     22.16 o 
  -7   4   6       57.97      127.02     67.94 o 
  -6   4   6      374.20      329.18     33.96 o 
  -5   4   6      738.05      697.52     34.82 o 
  -4   4   6      213.01      214.98     28.80 o 
  -3   4   6      390.06      371.60     34.23 o 
  -2   4   6        2.93       10.56     14.08 o 
  -1   4   6    13384.47    13420.57     98.88 o 
   0   4   6     3221.67     3196.99     90.55 o 
   1   4   6      740.11      739.39     84.53 o 
   2   4   6       75.62      126.11     71.58 o 
   3   4   6     1020.09     1057.73     63.40 o 
   4   4   6      122.44      134.12     38.94 o 
   6   4   6      341.06      396.05     92.03 o 
   7   4   6       61.54       27.45     56.02 o 
   8   4   6     1015.46     1020.49     67.59 o 
   9   4   6       35.85       74.38     50.80 o 
  10   4   6       14.89       -0.13      4.42 o 
  11   4   6      182.36      186.58     62.59 o 
  12   4   6      604.05      592.01     63.82 o 
  13   4   6        0.46        8.35     78.40 o 
  14   4   6       94.90      161.36     73.78 o 
  15   4   6        3.49       68.69     94.93 o 
  16   4   6        1.13      -60.21    115.88 o 
 -16   5   6        7.35       61.65    107.61 o 
 -15   5   6       46.42       -6.64     66.58 o 
 -14   5   6        3.44       30.72     76.92 o 
 -13   5   6      166.72       94.36     54.56 o 
 -12   5   6      234.58      185.71     52.34 o 
 -11   5   6       67.55       71.74     38.83 o 
 -10   5   6       50.66       24.01     38.28 o 
  -9   5   6       39.92       32.87     52.10 o 
  -8   5   6       11.27       10.81     87.82 o 
  -7   5   6      206.36      238.13     93.62 o 
  -6   5   6      548.06      530.92     41.66 o 
  -5   5   6      334.02      365.49     39.60 o 
  -4   5   6       28.06       10.51     15.06 o 
  -3   5   6      168.55      218.71     37.20 o 
  -2   5   6        4.52      -26.46     20.68 o 
  -1   5   6      265.54      266.78     28.66 o 
   0   5   6      402.71      470.93     59.76 o 
   1   5   6       21.95       43.63     65.21 o 
   2   5   6      493.59      477.25     34.22 o 
   3   5   6     2348.50     2414.70     72.03 o 
   4   5   6     1277.87     1299.95     62.49 o 
   5   5   6       93.85      123.38     38.40 o 
   6   5   6       55.84       48.38     55.15 o 
   7   5   6       82.75       73.74     60.10 o 
   8   5   6      140.43      178.85     68.36 o 
   9   5   6       49.53      131.31     66.20 o 
  10   5   6       49.62       19.41     40.15 o 
  11   5   6        0.16       52.63     64.01 o 
  12   5   6      396.42      377.86     65.26 o 
  13   5   6      218.11      246.57     70.79 o 
  14   5   6        6.35      -19.55     68.62 o 
  15   5   6        2.25      128.61    145.20 o 
 -15   6   6       28.72        0.60     27.86 o 
 -14   6   6       29.61       16.43     29.75 o 
 -13   6   6       65.36       82.84     64.27 o 
 -12   6   6       12.64       24.22     50.77 o 
 -11   6   6        3.98       18.52     38.79 o 
 -10   6   6        0.01       13.07     48.37 o 
  -9   6   6      285.71      289.88     76.17 o 
  -8   6   6       16.94       43.50     60.45 o 
  -7   6   6      238.66      243.58     84.07 o 
  -6   6   6     2702.17     2777.18     68.48 o 
  -5   6   6      891.49      889.89     47.92 o 
  -4   6   6      144.95      134.11     59.87 o 
  -3   6   6       94.19       98.68     41.76 o 
  -2   6   6      179.92      155.31     45.42 o 
  -1   6   6      195.82      156.74     27.61 o 
   0   6   6      173.33      145.05     35.95 o 
   1   6   6        0.03        0.12     12.84 o 
   2   6   6       68.65       82.00     29.33 o 
   3   6   6        0.04       -5.23      9.54 o 
   4   6   6      127.29      117.70     50.44 o 
   5   6   6     1023.31      917.22     63.17 o 
   6   6   6       25.70       54.21     43.74 o 
   7   6   6      429.73      300.39     95.89 o 
   8   6   6      776.65      668.49    114.29 o 
   9   6   6      129.43      143.61     96.12 o 
  10   6   6      100.11       89.19     75.80 o 
  11   6   6      807.17      858.44     86.31 o 
  12   6   6      154.59      126.76     75.67 o 
  13   6   6       36.50       16.40    117.71 o 
  14   6   6       17.26       33.69     97.27 o 
  15   6   6      105.06      147.92    103.11 o 
 -15   7   6        0.31      -13.25     32.14 o 
 -14   7   6       21.85        1.37     76.80 o 
 -13   7   6        0.00       -2.59     25.88 o 
 -12   7   6       65.25      175.54     84.08 o 
 -11   7   6      146.17      185.81     52.90 o 
 -10   7   6       23.71       52.38     71.42 o 
  -9   7   6        5.98        3.01     67.97 o 
  -8   7   6      563.90      474.44     92.03 o 
  -7   7   6      299.79      311.27     46.82 o 
  -6   7   6     1912.13     1906.63     65.78 o 
  -5   7   6      600.06      594.71     56.45 o 
  -4   7   6     1993.29     1881.56     86.62 o 
  -3   7   6      838.75      938.28     86.57 o 
  -2   7   6      123.40      105.51     46.89 o 
  -1   7   6      756.27      717.08     44.58 o 
   0   7   6      144.42      116.55     42.13 o 
   1   7   6       85.16       88.36     23.59 o 
   2   7   6      704.25      684.90     42.00 o 
   3   7   6      472.95      438.09     50.90 o 
   4   7   6      212.14      230.18     57.03 o 
   5   7   6     1338.21     1400.05     67.64 o 
   6   7   6        0.97       10.59     26.60 o 
   7   7   6        6.54       40.74    101.06 o 
   8   7   6        0.93        4.74     27.72 o 
   9   7   6        1.82       26.34     71.98 o 
  10   7   6      104.96      155.83     71.24 o 
  11   7   6     1666.36     1506.62     83.11 o 
  12   7   6       73.46       72.21     67.75 o 
  13   7   6        0.10       -8.38     50.42 o 
  14   7   6       46.32       29.39     36.19 o 
  15   7   6        5.18       72.17    103.93 o 
 -15   8   6       18.45        4.27     93.17 o 
 -14   8   6        4.61       -0.09     25.56 o 
 -13   8   6       97.23       79.06     87.84 o 
 -12   8   6        0.28       -4.61     62.83 o 
 -11   8   6      221.09      208.86     73.65 o 
 -10   8   6      181.63      117.86     67.69 o 
  -9   8   6       47.04        8.09     39.65 o 
  -8   8   6       37.29      -40.67    124.29 o 
  -7   8   6     2336.19     2217.74     73.07 o 
  -6   8   6       99.37      173.65     49.56 o 
  -5   8   6       41.38       49.68     46.84 o 
  -4   8   6     6163.67     6142.20    120.57 o 
  -3   8   6     9863.17     9740.54    121.98 o 
  -2   8   6     1511.62     1563.49     71.22 o 
  -1   8   6      629.83      653.67     30.86 o 
   0   8   6      904.42      903.61     26.47 o 
   1   8   6      120.74      127.49     28.24 o 
   2   8   6      308.93      270.59     39.90 o 
   3   8   6      362.62      348.51     44.32 o 
   4   8   6       59.16       53.17     56.12 o 
   5   8   6        2.54      -28.40     35.67 o 
   6   8   6     1487.12     1445.53     78.23 o 
   7   8   6      294.06      246.81     63.47 o 
   8   8   6      433.75      481.54     73.83 o 
   9   8   6      570.17      585.70    112.25 o 
  10   8   6      439.17      527.08     78.15 o 
  11   8   6      222.97      332.80     81.46 o 
  12   8   6       33.81       71.37     64.71 o 
  13   8   6       51.10       38.00     73.69 o 
  14   8   6      340.07      343.82     84.25 o 
 -14   9   6       86.90       90.30    103.96 o 
 -13   9   6       18.59       35.56    132.51 o 
 -12   9   6       34.64      126.54     82.09 o 
 -11   9   6        8.58      -35.43     70.12 o 
 -10   9   6       44.91       57.52     76.54 o 
  -9   9   6      222.06      176.10    117.47 o 
  -8   9   6       21.30       28.18     86.57 o 
  -7   9   6      196.93      184.77     51.95 o 
  -6   9   6       49.88       53.95     53.75 o 
  -5   9   6      325.92      313.16     45.79 o 
  -4   9   6       86.11       93.73     47.15 o 
  -3   9   6        0.22       19.88     64.81 o 
  -2   9   6      305.01      314.53     50.83 o 
  -1   9   6     2807.26     2980.41     55.15 o 
   0   9   6     4497.67     4730.06     53.89 o 
   1   9   6     1170.72     1226.01     44.57 o 
   2   9   6     1513.72     1623.45     50.52 o 
   3   9   6        1.14       -4.53     43.50 o 
   4   9   6       37.39       30.38     44.49 o 
   5   9   6        6.09       28.50     52.27 o 
   6   9   6      642.11      622.96     96.91 o 
   7   9   6      166.11      211.09     86.12 o 
   8   9   6      126.62      132.22     68.45 o 
   9   9   6      518.91      508.06     80.88 o 
  10   9   6      614.34      463.47     81.46 o 
  11   9   6        1.45       -2.95     24.77 o 
  12   9   6        1.93      -23.32     38.31 o 
  13   9   6        5.16       31.28    106.16 o 
  14   9   6      123.09      181.15    107.77 o 
 -14  10   6        1.28        8.70     90.16 o 
 -13  10   6        0.22      -23.65    186.21 o 
 -12  10   6        1.41      -69.98    102.93 o 
 -11  10   6        8.35        9.66     57.78 o 
 -10  10   6      491.06      529.43    131.11 o 
  -9  10   6      763.85      844.36    137.70 o 
  -8  10   6       80.77       72.58     63.92 o 
  -7  10   6       93.06      100.75     58.43 o 
  -6  10   6       83.24       89.66     47.26 o 
  -5  10   6       75.30       82.71     54.56 o 
  -4  10   6     1029.16      923.17     65.37 o 
  -3  10   6      422.89      494.47     52.73 o 
  -2  10   6      248.51      274.27     51.84 o 
  -1  10   6      903.02      976.60     44.62 o 
   0  10   6       92.27      103.82     28.30 o 
   1  10   6       28.42       42.49     27.35 o 
   2  10   6      130.10      135.93     38.50 o 
   3  10   6       51.56       56.36     34.72 o 
   4  10   6        3.50       23.80     46.73 o 
   5  10   6       25.46       69.53     68.85 o 
   6  10   6      136.92       78.50     56.14 o 
   7  10   6        5.28      -14.77     60.32 o 
   8  10   6     1831.14     1648.57     94.26 o 
   9  10   6      333.34      284.93     74.07 o 
  10  10   6      114.49      111.58     77.80 o 
  11  10   6      106.13      116.93     89.52 o 
  12  10   6       65.18      100.98     93.05 o 
  13  10   6       20.96       14.94     75.99 o 
 -13  11   6       57.66       10.75     65.10 o 
 -12  11   6       17.48      -14.32    103.61 o 
 -11  11   6        0.00      108.39    139.74 o 
 -10  11   6        0.03      -19.77     89.75 o 
  -9  11   6      139.41      175.87    108.84 o 
  -8  11   6       62.89       60.18     72.62 o 
  -7  11   6      367.08      349.51     57.37 o 
  -6  11   6     1511.38     1496.68     78.88 o 
  -5  11   6      128.51      135.56     56.76 o 
  -4  11   6      330.38      399.84     59.64 o 
  -3  11   6      145.73      160.47     49.70 o 
  -2  11   6        5.79        2.99     52.47 o 
  -1  11   6       10.96       -7.03     16.24 o 
   0  11   6      310.75      285.42     32.70 o 
   1  11   6       26.18        8.68     13.91 o 
   2  11   6      756.65      806.01     46.92 o 
   3  11   6      600.24      582.89     46.00 o 
   4  11   6      817.43      828.01     52.97 o 
   5  11   6        2.16        0.04      2.27 o 
   6  11   6      429.62      484.40     71.18 o 
   7  11   6       90.79      113.25     68.03 o 
   8  11   6      899.88      795.08     91.00 o 
   9  11   6      191.09      145.28     78.16 o 
  10  11   6       32.35       61.75     87.40 o 
  11  11   6       67.24       74.79     79.02 o 
  12  11   6      112.30      110.04     85.34 o 
  13  11   6       81.73       87.40    105.34 o 
 -12  12   6       13.58       63.17    165.42 o 
 -11  12   6        6.16       50.22    112.02 o 
 -10  12   6      115.82      175.42    127.70 o 
  -9  12   6      288.67      164.51    109.98 o 
  -8  12   6        7.42       22.10     68.98 o 
  -7  12   6       13.77        4.43     29.12 o 
  -6  12   6     1228.30     1261.06     82.59 o 
  -5  12   6      168.41      265.33     66.24 o 
  -4  12   6       16.24       47.61     57.86 o 
  -3  12   6      300.48      290.37     50.98 o 
  -2  12   6       68.75       69.99     58.55 o 
  -1  12   6      872.80      911.41     50.04 o 
   0  12   6      832.74      878.93     42.32 o 
   1  12   6      522.21      553.50     39.43 o 
   2  12   6      390.54      389.77     45.24 o 
   3  12   6      796.77      856.61     52.22 o 
   4  12   6       78.34       71.48     49.78 o 
   5  12   6      304.42      320.34     51.42 o 
   6  12   6      200.12      200.08     64.89 o 
   7  12   6      239.93      264.82     68.31 o 
   8  12   6      279.54      265.60     78.22 o 
   9  12   6      103.26      129.56     83.47 o 
  10  12   6       56.11       68.98     87.67 o 
  11  12   6      217.51      226.50     94.78 o 
  12  12   6        4.45       36.85    100.67 o 
 -12  13   6       20.11      -34.31    143.83 o 
 -11  13   6       15.22       86.12    162.01 o 
 -10  13   6       38.39       17.72    152.24 o 
  -9  13   6       16.60       22.82     94.31 o 
  -8  13   6       11.27       34.78     70.62 o 
  -7  13   6        0.01       36.44     76.87 o 
  -6  13   6      122.49      149.40     66.80 o 
  -5  13   6      138.87       73.29     62.62 o 
  -4  13   6      115.59      121.74     56.30 o 
  -3  13   6      235.50      234.92     57.82 o 
  -2  13   6       14.23       14.38     41.08 o 
  -1  13   6      146.27      171.95     60.68 o 
   0  13   6      153.81      149.46     58.43 o 
   1  13   6       51.60      142.26     59.71 o 
   2  13   6       76.93       31.39     60.35 o 
   3  13   6      110.41      164.90     56.96 o 
   4  13   6        0.00      -20.25     53.07 o 
   5  13   6      385.59      373.21     57.02 o 
   6  13   6      139.98      132.69     73.79 o 
   7  13   6      148.84       86.46     76.75 o 
   8  13   6       45.13       54.85     84.30 o 
   9  13   6        0.07      -20.19     66.61 o 
  10  13   6        0.07      -12.52     77.79 o 
  11  13   6        9.57        6.47    146.06 o 
 -11  14   6       22.87      -29.54     82.48 o 
 -10  14   6      231.80      288.02     83.65 o 
  -9  14   6        5.71       13.63    117.25 o 
  -8  14   6      103.99      146.50    107.02 o 
  -7  14   6      103.85       60.64     78.39 o 
  -6  14   6        1.24       51.87     68.93 o 
  -5  14   6        6.94       36.09     74.38 o 
  -4  14   6      242.80      232.93     70.76 o 
  -3  14   6       14.87        3.31     53.14 o 
  -2  14   6      208.39      151.70     64.22 o 
  -1  14   6       42.48       89.85     60.74 o 
   0  14   6      157.50      111.70     63.20 o 
   1  14   6        0.01       -3.19      7.01 o 
   2  14   6       70.54       77.62     56.94 o 
   3  14   6      108.94      109.68     55.75 o 
   4  14   6       10.03       15.70     92.03 o 
   5  14   6     1422.23     1336.94    100.40 o 
   6  14   6      232.93      292.86     86.80 o 
   7  14   6      499.66      735.30    148.15 o 
   8  14   6      255.35      231.77    145.42 o 
   9  14   6      340.99      397.41    123.16 o 
  10  14   6      143.06      168.15    161.33 o 
  -9  15   6      491.87      549.20    164.06 o 
  -8  15   6      218.49      297.67    100.44 o 
  -7  15   6        6.71       36.31    107.58 o 
  -6  15   6        2.75       10.95     24.90 o 
  -5  15   6       22.86       46.17     59.54 o 
  -4  15   6       19.37       51.59     66.71 o 
  -3  15   6       13.49       12.28     84.93 o 
  -2  15   6       69.20       42.04     74.89 o 
  -1  15   6      119.50       91.09     64.02 o 
   0  15   6      268.70      315.82     66.21 o 
   1  15   6       99.28       24.37     53.60 o 
   2  15   6      576.78      644.96     74.52 o 
   3  15   6      631.88      679.49     91.07 o 
   4  15   6       58.97       64.02     72.99 o 
   5  15   6      212.77      158.19     88.34 o 
   6  15   6        2.58       71.84     87.52 o 
   7  15   6       81.86      107.84     94.60 o 
   8  15   6      436.68      232.22    153.83 o 
   9  15   6       12.37       -7.73     23.40 o 
  -8  16   6       20.15       50.07    107.05 o 
  -7  16   6      213.41      214.78     99.51 o 
  -6  16   6       88.31      109.90     79.06 o 
  -5  16   6        0.09       40.35     77.75 o 
  -4  16   6       22.32       21.13     73.02 o 
  -3  16   6       98.71       77.87     78.69 o 
  -2  16   6        6.65       28.25     69.01 o 
  -1  16   6       63.17       20.14     67.08 o 
   0  16   6        0.63       19.70     73.99 o 
   1  16   6       15.06       14.48     82.40 o 
   2  16   6        0.54        5.03     32.55 o 
   3  16   6       12.58        0.38     47.83 o 
   4  16   6       99.40       61.05     90.03 o 
   5  16   6       61.36       69.00     92.78 o 
   6  16   6       82.03      121.85     87.96 o 
   7  16   6        0.87       91.88     89.84 o 
   8  16   6        4.31       25.90    152.92 o 
  -6  17   6        4.59       42.61    113.08 o 
  -5  17   6        2.13       34.65     72.70 o 
  -4  17   6       52.98       31.65     57.64 o 
  -3  17   6       97.92       23.64     49.59 o 
  -2  17   6       21.60       40.43    112.08 o 
  -1  17   6       14.02       67.03     89.10 o 
   0  17   6       15.52       -3.67     61.09 o 
   1  17   6      211.26      279.54     81.65 o 
   2  17   6        0.02        0.01     51.91 o 
   3  17   6       22.20      104.65     94.98 o 
   4  17   6      149.65       56.12    144.74 o 
   5  17   6      175.51      175.42    137.92 o 
   6  17   6        7.41       -2.50     11.36 o 
  -4  18   6        0.19       25.04     87.61 o 
  -3  18   6       18.61       60.95     90.68 o 
  -2  18   6        1.71       19.22     87.05 o 
  -1  18   6       63.75      116.43     87.87 o 
   0  18   6       30.42        9.10     75.83 o 
   1  18   6       50.65       30.79    115.23 o 
   2  18   6        8.72       -8.23    105.40 o 
   3  18   6       32.47       42.26    145.20 o 
 -16   1   7        1.62       -5.96     66.56 o 
 -15   1   7      316.89      301.94     58.25 o 
 -14   1   7        9.00        0.12     88.30 o 
 -13   1   7       49.18       65.99     54.73 o 
 -12   1   7      232.02      181.61     49.33 o 
 -11   1   7       30.42       40.57     30.56 o 
 -10   1   7       30.95       19.59     32.30 o 
  -9   1   7     1213.86     1255.30     50.13 o 
  -8   1   7       30.11       70.98     56.56 o 
  -7   1   7      411.24      450.04     56.51 o 
  -6   1   7     2823.50     2795.49     46.44 o 
  -5   1   7      207.81      218.42     29.62 o 
  -4   1   7      294.21      256.07     25.43 o 
  -3   1   7      923.01      961.02     27.83 o 
  -2   1   7     2324.28     2417.79     33.27 o 
  -1   1   7     6761.14     6928.75     45.24 o 
   0   1   7      992.00      957.35     26.90 o 
   1   1   7       94.45      102.28     24.44 o 
   2   1   7     6450.29     6757.17     78.62 o 
   3   1   7    25468.24    26511.09    153.73 o 
   4   1   7      143.73      170.13     47.26 o 
   7   1   7      303.22      406.51     66.99 o 
   8   1   7     1140.48     1121.44     73.97 o 
   9   1   7      552.28      548.93     66.84 o 
  10   1   7       93.66       79.70     63.93 o 
  11   1   7      172.87      160.28     72.43 o 
  12   1   7        1.64        2.46     30.72 o 
  13   1   7       42.18       22.44     71.30 o 
  14   1   7       73.29       59.29     73.54 o 
  15   1   7      139.78      261.76     82.56 o 
  16   1   7       33.70       46.69     91.37 o 
 -16   2   7       46.17        6.96     30.62 o 
 -15   2   7      139.50      136.58     63.71 o 
 -14   2   7       52.79       23.74     59.41 o 
 -13   2   7       39.20       23.59     53.06 o 
 -12   2   7     1188.01      962.38     61.18 o 
 -11   2   7      130.24      134.89     51.90 o 
 -10   2   7       92.93       86.55     37.19 o 
  -9   2   7      257.63      223.72     40.98 o 
  -8   2   7      146.95      157.69     32.09 o 
  -7   2   7      170.58      142.68     25.16 o 
  -6   2   7     3835.32     3672.05     82.52 o 
  -5   2   7        1.15        8.48     24.84 o 
  -4   2   7     3582.14     3719.42     47.67 o 
  -3   2   7     7596.01     7550.64     59.86 o 
  -2   2   7      312.97      309.35     22.37 o 
  -1   2   7     1808.60     1931.67     27.66 o 
   0   2   7    21642.33    22533.96    114.16 o 
   1   2   7     2519.99     2512.02     59.68 o 
   2   2   7     4001.17     3837.97     76.56 o 
   3   2   7     5149.31     5512.86     76.18 o 
   4   2   7      749.40      749.16     59.61 o 
   7   2   7       67.93       45.64     59.62 o 
   8   2   7      110.73       90.44     48.91 o 
   9   2   7       19.33       76.93     55.79 o 
  10   2   7      145.54      103.74     62.72 o 
  11   2   7      135.19       97.49     61.68 o 
  12   2   7       78.60      121.79     62.77 o 
  13   2   7       47.70      106.77     68.33 o 
  14   2   7      189.09      226.54     79.42 o 
  15   2   7        4.24       38.60     74.53 o 
 -16   3   7        6.58      -51.18     71.16 o 
 -15   3   7       37.97       66.70     81.09 o 
 -14   3   7        2.27       14.67     55.11 o 
 -13   3   7      166.28      109.47     58.76 o 
 -12   3   7       31.25       25.59     46.18 o 
 -11   3   7        1.13       60.28     54.35 o 
 -10   3   7      230.61      189.81     55.44 o 
  -9   3   7      351.57      357.51     41.20 o 
  -8   3   7      368.68      316.04     41.51 o 
  -7   3   7     1662.00     1674.32     49.63 o 
  -6   3   7      963.43      938.21     27.54 o 
  -5   3   7      216.98      218.03     26.47 o 
  -4   3   7     2681.66     2566.43     38.44 o 
  -3   3   7     9521.51     9688.85     61.65 o 
  -2   3   7       95.06      113.80     18.06 o 
  -1   3   7      492.04      506.59     36.68 o 
   0   3   7     4451.84     4568.96     91.49 o 
   1   3   7      259.81      212.00     74.30 o 
   2   3   7     2987.30     3180.07    147.47 o 
   3   3   7     3822.05     3829.87     79.44 o 
   4   3   7      235.56      275.21     40.16 o 
   6   3   7      665.40      716.68     68.13 o 
   7   3   7       38.93       44.67     44.04 o 
   8   3   7        9.27        6.22     50.53 o 
   9   3   7      342.05      399.97     60.86 o 
  10   3   7      184.15      171.70     59.31 o 
  11   3   7      157.96      126.65     58.30 o 
  12   3   7      375.26      358.15     62.10 o 
  13   3   7      117.23       94.76     68.26 o 
  14   3   7        4.28       71.33     79.96 o 
  15   3   7       33.87       21.52    100.17 o 
 -16   4   7       29.71       11.00     29.92 o 
 -15   4   7       22.53        3.91     58.42 o 
 -14   4   7       75.44       40.79     33.50 o 
 -13   4   7       20.97       21.53     59.23 o 
 -12   4   7       70.97       97.09     58.18 o 
 -11   4   7       53.00       46.68     56.80 o 
 -10   4   7        1.61       32.89     72.92 o 
  -9   4   7      148.72      134.55     40.92 o 
  -8   4   7       13.03       31.32     41.52 o 
  -7   4   7      114.30      117.89     27.00 o 
  -6   4   7        1.62       33.67     32.80 o 
  -5   4   7      163.85      164.43     33.38 o 
  -4   4   7       17.40       35.92     23.65 o 
  -3   4   7     8579.33     8861.68     64.07 o 
  -2   4   7      177.72      139.68     30.87 o 
  -1   4   7      425.34      484.17     38.53 o 
   0   4   7    15187.42    15281.46    163.03 o 
   1   4   7     5647.18     5663.32    152.24 o 
   2   4   7     2551.30     2677.37    118.61 o 
   3   4   7     2024.10     1962.35     63.32 o 
   4   4   7      206.47      243.58     53.85 o 
   5   4   7      378.11      305.16     49.76 o 
   6   4   7      451.83      450.69     63.12 o 
   7   4   7      198.97      250.36     50.32 o 
   8   4   7       69.74       93.63     49.49 o 
   9   4   7      718.27      800.82     64.56 o 
  10   4   7       31.17       38.31     52.76 o 
  11   4   7      426.80      424.46     70.44 o 
  12   4   7        1.43      -20.63     48.78 o 
  13   4   7       67.65      102.45     69.83 o 
  14   4   7      474.00      465.47     83.52 o 
  15   4   7       66.57       77.65     85.72 o 
 -15   5   7        2.33       -4.89     28.41 o 
 -14   5   7       47.51      -16.04     30.87 o 
 -13   5   7       35.28       38.74     63.57 o 
 -12   5   7       20.83       24.02     62.67 o 
 -11   5   7       23.44       37.73     57.56 o 
 -10   5   7        4.21      -31.72     54.55 o 
  -9   5   7     2385.28     2582.32     69.29 o 
  -8   5   7      131.57      154.09     58.61 o 
  -7   5   7      185.86      145.74     40.84 o 
  -6   5   7     3164.70     3314.35     69.26 o 
  -5   5   7      244.37      238.49     39.18 o 
  -4   5   7      551.14      530.81     43.03 o 
  -3   5   7     2779.82     3019.10     42.72 o 
  -2   5   7     1831.92     1931.36     42.92 o 
  -1   5   7     7814.13     7952.80     86.33 o 
   0   5   7    18803.09    18529.04    183.64 o 
   1   5   7       46.83       68.17     74.30 o 
   2   5   7       95.37      104.41     28.06 o 
   4   5   7      331.36      345.38     56.35 o 
   5   5   7       41.39       34.31     46.58 o 
   6   5   7     5509.91     5398.79    234.95 o 
   7   5   7       39.22       67.54     66.46 o 
   8   5   7     2654.38     2654.00     85.38 o 
   9   5   7       75.85      117.99     56.68 o 
  10   5   7        9.41       21.01     82.48 o 
  11   5   7      495.42      441.05     66.69 o 
  12   5   7      160.57      169.14     65.37 o 
  13   5   7       11.14       11.34     34.30 o 
  14   5   7        9.83       57.77     85.80 o 
  15   5   7      111.96      138.46     78.81 o 
 -15   6   7      109.18      131.27    101.50 o 
 -14   6   7      170.73       29.46     72.14 o 
 -13   6   7        2.74       70.48     71.55 o 
 -12   6   7      354.11      378.27     64.93 o 
 -11   6   7       47.49       58.57     59.77 o 
 -10   6   7       37.08       21.91     37.52 o 
  -9   6   7       11.50        4.40     56.50 o 
  -8   6   7       50.17       89.15     58.47 o 
  -7   6   7      828.21      804.76     56.27 o 
  -6   6   7      432.07      450.43     45.31 o 
  -5   6   7      585.45      593.96     45.84 o 
  -4   6   7     2484.64     2540.88     56.47 o 
  -3   6   7     7483.88     7379.48    100.70 o 
  -2   6   7      420.40      450.53     48.96 o 
  -1   6   7       17.67       39.44     24.02 o 
   0   6   7      208.25      238.36     81.12 o 
   1   6   7        2.99      -18.18    119.75 o 
   2   6   7       39.75       59.14     25.89 o 
   3   6   7        0.55       20.90     40.90 o 
   4   6   7        6.94       -4.32      9.32 o 
   5   6   7     1821.22     1841.57     50.66 o 
   6   6   7      107.82      102.55     37.06 o 
   7   6   7        0.06       44.76     84.30 o 
   8   6   7      552.70      592.14     99.52 o 
   9   6   7       73.34      105.32     76.32 o 
  10   6   7       31.02       24.60     78.05 o 
  11   6   7        0.32       30.50     82.68 o 
  12   6   7        8.30       13.21     57.60 o 
  13   6   7       75.61       89.52     96.50 o 
  14   6   7       11.46        5.11     96.39 o 
  15   6   7       23.27       68.20    113.56 o 
 -15   7   7        6.77      -10.02     60.04 o 
 -14   7   7       24.75       20.45    102.43 o 
 -13   7   7       46.35       80.39     84.91 o 
 -12   7   7       31.15      -12.41     59.42 o 
 -11   7   7      141.38      190.87    122.02 o 
 -10   7   7      285.28      294.03    107.02 o 
  -9   7   7       33.35       29.31    106.11 o 
  -8   7   7      148.08      106.11     95.43 o 
  -7   7   7      116.95      108.52     53.16 o 
  -6   7   7     3180.90     3058.47     78.10 o 
  -5   7   7      788.50      787.95     63.72 o 
  -4   7   7       25.03       23.78     41.11 o 
  -3   7   7      342.19      361.03     48.58 o 
  -2   7   7       28.20       14.97     47.08 o 
  -1   7   7       34.95       32.71     19.59 o 
   0   7   7     1691.99     1655.16     83.46 o 
   1   7   7       15.74        6.42     11.55 o 
   2   7   7      724.18      758.33     37.86 o 
   3   7   7     2658.14     2738.27     77.03 o 
   4   7   7      899.53      962.97     68.62 o 
   5   7   7     1843.59     1799.50     52.33 o 
   6   7   7      253.58      303.68     36.15 o 
   7   7   7       53.85        4.07     76.46 o 
   8   7   7      318.12      374.95    101.80 o 
   9   7   7       35.80      118.42     73.12 o 
  10   7   7      103.75       55.70     72.56 o 
  11   7   7       86.45       63.49     88.70 o 
  12   7   7       70.70      125.69     88.86 o 
  13   7   7        1.90       13.64     85.48 o 
  14   7   7       81.12       53.60     86.97 o 
 -14   8   7        0.32      -22.29     84.03 o 
 -13   8   7        3.99       35.82     92.91 o 
 -12   8   7       77.91      126.79    113.38 o 
 -11   8   7        3.65       71.12    117.47 o 
 -10   8   7       16.41       22.50     83.39 o 
  -9   8   7      550.02      606.01    110.20 o 
  -8   8   7        0.04       96.12    108.61 o 
  -7   8   7      302.57      307.04     52.16 o 
  -6   8   7     1019.44     1103.53     60.36 o 
  -5   8   7       16.82       23.21     21.72 o 
  -4   8   7     1245.20     1289.74     56.35 o 
  -3   8   7     9817.63     9499.63    132.76 o 
  -2   8   7      809.94      818.73     55.05 o 
  -1   8   7       74.86       37.93     34.92 o 
   0   8   7      560.70      561.71     39.85 o 
   1   8   7      443.62      403.61     26.81 o 
   2   8   7     1070.56     1031.93     47.03 o 
   3   8   7      543.71      553.29     54.53 o 
   4   8   7      541.97      533.44     52.29 o 
   5   8   7      701.17      674.06     62.31 o 
   6   8   7      110.65      116.56     92.03 o 
   7   8   7      494.82      560.62     68.93 o 
   8   8   7      150.47      213.68     68.83 o 
   9   8   7        2.93       25.48     69.75 o 
  10   8   7      224.54      206.78     70.26 o 
  11   8   7      657.74      651.69     73.25 o 
  12   8   7       20.35       37.89     66.51 o 
  13   8   7       12.78        7.03     88.47 o 
  14   8   7      215.32      241.30     92.22 o 
 -14   9   7        9.80       62.61    111.80 o 
 -13   9   7       20.76      120.20    151.56 o 
 -12   9   7       20.85       88.84    141.79 o 
 -11   9   7       13.75       24.31     92.48 o 
 -10   9   7      343.42      311.75    115.20 o 
  -9   9   7      588.40      670.08    114.52 o 
  -8   9   7      123.67      154.40     78.25 o 
  -7   9   7       34.18       40.06     53.65 o 
  -6   9   7     1448.75     1469.88     62.86 o 
  -5   9   7      171.58      138.22     53.82 o 
  -4   9   7      278.52      239.32     48.79 o 
  -3   9   7       49.40        9.01     26.72 o 
  -2   9   7       51.70       36.39     38.98 o 
  -1   9   7      598.20      621.03     38.54 o 
   0   9   7     3512.39     3324.08     86.10 o 
   1   9   7      340.35      307.02     31.87 o 
   2   9   7     2598.18     2598.46     54.76 o 
   3   9   7      303.01      289.37     33.32 o 
   4   9   7      240.45      224.17     49.44 o 
   5   9   7      500.32      585.98     62.83 o 
   6   9   7      547.30      534.94     67.69 o 
   7   9   7      552.01      437.67     71.22 o 
   8   9   7      135.33      152.60     67.41 o 
   9   9   7      793.32      729.71     83.31 o 
  10   9   7       14.27       24.56     63.96 o 
  11   9   7      106.42       80.74     82.10 o 
  12   9   7       10.67       28.71     78.69 o 
  13   9   7        1.34       50.69     90.30 o 
 -13  10   7        0.42       16.59    124.97 o 
 -12  10   7        0.00       52.72    127.93 o 
 -11  10   7       66.75       89.30    136.79 o 
 -10  10   7       10.03       19.77    129.74 o 
  -9  10   7       28.53        0.23     27.49 o 
  -8  10   7       85.17       97.60     66.46 o 
  -7  10   7      574.86      661.79     62.86 o 
  -6  10   7      153.86      148.99     51.29 o 
  -5  10   7        0.13       11.50     65.25 o 
  -4  10   7       44.82       54.99     42.14 o 
  -3  10   7      337.02      377.77     46.29 o 
  -2  10   7      501.34      460.24     59.62 o 
  -1  10   7     1011.73     1017.17     39.62 o 
   0  10   7       45.69       80.91     52.41 o 
   1  10   7       25.45       20.51     31.33 o 
   2  10   7       19.78      -23.21     29.28 o 
   3  10   7     2111.58     2154.40     60.39 o 
   4  10   7       98.92       75.33     50.52 o 
   5  10   7      219.46      240.43     60.35 o 
   6  10   7      925.48      814.60     67.92 o 
   7  10   7        3.12       13.93     63.44 o 
   8  10   7      410.59      391.04     75.68 o 
   9  10   7       81.89       55.82     67.42 o 
  10  10   7      199.88      182.69    113.38 o 
  11  10   7      196.85      256.76    117.02 o 
  12  10   7       11.73        8.83     82.41 o 
  13  10   7        5.23       23.92    133.71 o 
 -13  11   7        2.96       56.81    176.55 o 
 -12  11   7      122.58       16.13    148.60 o 
 -11  11   7       96.26      128.38    137.70 o 
 -10  11   7       18.27      -51.81     92.93 o 
  -9  11   7      268.40      100.66    109.75 o 
  -8  11   7      130.55      106.56     84.67 o 
  -7  11   7      209.32      236.33     50.75 o 
  -6  11   7      269.28      282.49     66.31 o 
  -5  11   7      126.39      102.83     51.62 o 
  -4  11   7      283.13      295.18     61.43 o 
  -3  11   7        0.08       47.40     50.52 o 
  -2  11   7      182.55      164.03     57.42 o 
  -1  11   7       52.69       94.29     52.82 o 
   0  11   7        1.71        8.66     54.11 o 
   1  11   7       17.00       82.85     52.71 o 
   2  11   7       12.60       41.95     59.38 o 
   3  11   7      103.75      101.31     60.69 o 
   4  11   7        6.60       -2.54      9.76 o 
   5  11   7     1139.59     1143.18     73.37 o 
   6  11   7      276.80      196.87     63.56 o 
   7  11   7      237.47      297.18     93.05 o 
   8  11   7      391.10      405.85     70.06 o 
   9  11   7       24.85       22.45     81.06 o 
  10  11   7      190.47      130.13     86.13 o 
  11  11   7        8.74       16.55     92.00 o 
  12  11   7       16.54        0.17     44.19 o 
 -12  12   7      129.42       13.86    162.01 o 
 -11  12   7       70.45      153.60    141.33 o 
 -10  12   7        0.56      -60.21     74.07 o 
  -8  12   7        6.52       41.62     70.13 o 
  -7  12   7      282.33      345.93     65.63 o 
  -6  12   7     1525.15     1609.45     82.81 o 
  -5  12   7        1.23       64.79     53.75 o 
  -4  12   7      310.87      291.28     66.67 o 
  -3  12   7      357.42      382.20     58.11 o 
  -2  12   7        4.34      -39.72     43.99 o 
  -1  12   7       83.69       76.73     51.15 o 
   0  12   7      153.22      153.99     59.23 o 
   1  12   7       41.64       51.83     57.96 o 
   2  12   7      111.64      129.31     57.70 o 
   3  12   7        1.89       10.29     62.04 o 
   4  12   7        5.43       67.03     63.11 o 
   5  12   7       95.73      118.38    117.47 o 
   6  12   7       66.11       67.71     99.52 o 
   7  12   7       40.90       14.09    107.93 o 
   9  12   7      221.41      165.87    110.66 o 
  10  12   7        0.83       39.54    144.74 o 
  11  12   7       97.94       94.30    155.19 o 
 -11  13   7       72.66      107.02    164.51 o 
 -10  13   7        1.94       15.36     90.04 o 
  -9  13   7      142.68      173.44     87.79 o 
  -8  13   7       89.04       70.65     96.63 o 
  -7  13   7      232.01      322.72     65.60 o 
  -6  13   7      364.03      403.49     63.11 o 
  -5  13   7       95.45       70.91     60.05 o 
  -4  13   7        8.47       -0.82      7.30 o 
  -3  13   7     1462.21     1404.24     72.04 o 
  -2  13   7        3.11       74.91     57.41 o 
  -1  13   7      240.53      260.94     64.64 o 
   0  13   7        1.29        4.24     18.33 o 
   1  13   7       20.52       46.03     55.25 o 
   2  13   7      119.66      103.59     60.25 o 
   3  13   7        5.50       89.61     58.50 o 
   4  13   7      225.73      256.80     71.28 o 
   5  13   7      237.61      236.26     80.38 o 
   6  13   7      116.54      115.20    124.75 o 
   7  13   7        1.00       -1.59      6.36 o 
   8  13   7       96.36      147.92    133.61 o 
   9  13   7        0.06      -54.53     91.34 o 
  10  13   7       28.57       33.63    144.97 o 
  11  13   7        2.71      -20.00    175.87 o 
 -10  14   7        4.06       -4.38    126.49 o 
  -9  14   7        0.07      -15.93     69.67 o 
  -8  14   7       10.87       20.12     88.48 o 
  -7  14   7        4.24       19.62     28.42 o 
  -6  14   7      279.65      313.39     72.31 o 
  -5  14   7       26.91      -13.33     65.41 o 
  -4  14   7      148.27      137.97     65.34 o 
  -3  14   7       24.93      -20.84     48.27 o 
  -2  14   7       12.85       -4.18     81.32 o 
  -1  14   7      168.09       84.41     64.49 o 
   0  14   7      110.78      124.86     64.96 o 
   1  14   7        0.56       12.83     44.96 o 
   2  14   7       14.43        9.78     55.37 o 
   3  14   7       54.51       61.45     73.57 o 
   4  14   7       27.00       68.25     76.06 o 
   5  14   7       63.47       23.76     84.04 o 
   6  14   7        5.48      139.59     86.63 o 
   7  14   7        1.37       20.22    139.74 o 
   8  14   7      172.20      202.00    137.47 o 
   9  14   7       20.34        2.27     17.50 o 
  10  14   7        7.73       65.89    147.01 o 
  -9  15   7       35.18       42.05    103.10 o 
  -8  15   7        3.22       -5.32     71.32 o 
  -7  15   7        1.87       50.55    104.03 o 
  -6  15   7       25.63        1.38     57.14 o 
  -5  15   7        2.23        1.16     92.10 o 
  -4  15   7       27.87       23.75     56.49 o 
  -3  15   7        0.94        7.69     66.94 o 
  -2  15   7        3.44       24.83     41.20 o 
  -1  15   7        0.02       46.52     76.59 o 
   0  15   7       10.30       -3.28     40.26 o 
   1  15   7       17.57       11.11     78.05 o 
   2  15   7      305.14      318.94     72.11 o 
   3  15   7       37.76       10.12     30.48 o 
   4  15   7      248.23      258.25     79.32 o 
   5  15   7       27.59      -56.57     78.79 o 
   6  15   7        4.52        9.32     36.29 o 
   7  15   7       19.72       -0.51     16.67 o 
   8  15   7       10.32       20.90    154.06 o 
  -7  16   7        2.06       78.31    109.96 o 
  -6  16   7      173.26      147.78     81.52 o 
  -5  16   7       40.49       21.03     70.33 o 
  -4  16   7      214.32      312.68     77.43 o 
  -3  16   7      176.25      162.74     82.25 o 
  -2  16   7       32.74      108.29     92.65 o 
  -1  16   7        1.67        6.92     58.63 o 
   0  16   7      432.45      372.88     71.78 o 
   1  16   7       18.18       24.55     78.09 o 
   2  16   7      140.28       72.11     72.55 o 
   3  16   7       79.39       36.23    121.15 o 
   4  16   7       70.25       66.82     92.82 o 
   5  16   7       12.51        5.21    130.22 o 
   6  16   7       26.44       84.89    101.46 o 
   7  16   7       92.21      122.13    107.65 o 
  -5  17   7        4.25      -11.74     66.94 o 
  -4  17   7       19.48       60.84     77.40 o 
  -3  17   7      191.87      265.25     85.50 o 
  -2  17   7        7.28        8.26     92.77 o 
  -1  17   7       58.94       78.98     78.01 o 
   0  17   7      113.12       65.82     87.12 o 
   1  17   7      102.97      138.56     83.92 o 
   2  17   7       71.49        0.41     28.91 o 
   3  17   7      188.61      183.59     89.46 o 
   4  17   7        0.33        1.79     71.46 o 
   5  17   7        0.02      -12.40     62.43 o 
  -2  18   7      132.21      137.01     81.74 o 
  -1  18   7       18.47      -10.61     52.64 o 
   0  18   7      208.58      182.94     83.16 o 
   1  18   7        3.04        1.39     31.72 o 
 -16   0   8       12.39      -14.24    123.21 o 
 -15   0   8        7.52       52.62    107.50 o 
 -14   0   8        6.82       48.88     82.12 o 
 -13   0   8      129.38      192.91    123.61 o 
 -12   0   8      372.69      353.11    114.52 o 
 -11   0   8       66.12       81.35    107.25 o 
 -10   0   8     1035.34      982.29    124.97 o 
  -9   0   8     1418.84     1543.76    117.47 o 
  -8   0   8      649.07      605.55     97.25 o 
  -7   0   8       54.52       53.13     22.00 o 
  -6   0   8      365.47      411.00     35.54 o 
  -5   0   8      151.42      214.43     37.12 o 
  -4   0   8       50.65       24.20     40.62 o 
  -3   0   8     3970.10     4121.23     64.75 o 
  -2   0   8      209.47      224.31     19.20 o 
  -1   0   8       61.35       59.20     26.52 o 
   0   0   8    98486.84   105167.69   1066.83 o 
   1   0   8      665.74      796.22     49.41 o 
   2   0   8     1313.96     1378.54     57.65 o 
   3   0   8      291.84      330.16     71.12 o 
   4   0   8      862.21      855.95     80.44 o 
   6   0   8       32.96      -37.04     60.21 o 
   7   0   8       18.18      -15.68    140.42 o 
   8   0   8      803.65      766.42    110.43 o 
   9   0   8      304.08      274.71     87.94 o 
  10   0   8       33.24       41.13    108.16 o 
  11   0   8       70.10       59.53    113.38 o 
  12   0   8      464.77      374.69    108.84 o 
  13   0   8       94.56      169.96    140.20 o 
  14   0   8      277.19      250.54     86.74 o 
  15   0   8       16.52       62.26    113.96 o 
 -16   1   8       15.21       16.23     64.81 o 
 -15   1   8       28.04       51.13     53.95 o 
 -14   1   8      263.08      224.63     62.22 o 
 -13   1   8      195.39      149.41     61.89 o 
 -12   1   8      116.76      130.89     60.21 o 
 -11   1   8        4.22       16.43     59.52 o 
 -10   1   8      193.32      188.21     59.33 o 
  -9   1   8      223.08      186.82     56.07 o 
  -8   1   8      566.57      528.01     55.05 o 
  -7   1   8       18.75       23.34     21.21 o 
  -6   1   8      754.89      646.00     28.50 o 
  -5   1   8      519.20      475.63     35.12 o 
  -4   1   8       21.41       39.38     23.77 o 
  -3   1   8     2816.51     2736.18     41.14 o 
  -2   1   8      222.76      229.36     17.60 o 
  -1   1   8       83.69       72.71     16.69 o 
   0   1   8     6745.05     7636.21    103.04 o 
   1   1   8      293.08      302.68     30.27 o 
   2   1   8       67.75      100.77     31.47 o 
   3   1   8     8693.21     8937.54     98.77 o 
   4   1   8       14.04       22.78     41.84 o 
   6   1   8     2092.27     2034.77     82.75 o 
   7   1   8       75.49      102.02     59.83 o 
   8   1   8       73.90       38.47     63.82 o 
   9   1   8      120.85       77.63     75.07 o 
  10   1   8       17.38       14.03     49.86 o 
  11   1   8      491.19      506.27     84.21 o 
  12   1   8      226.63      237.12     72.30 o 
  13   1   8        9.95       56.26     70.32 o 
  14   1   8       83.46      116.50     78.12 o 
  15   1   8       84.33      115.57    109.41 o 
 -16   2   8       51.78       70.55     97.07 o 
 -15   2   8       86.04      119.10     68.19 o 
 -14   2   8      130.37       66.26     64.94 o 
 -13   2   8        4.19       75.19     65.69 o 
 -12   2   8      217.87      171.64     59.26 o 
 -11   2   8        5.92      -20.71     57.08 o 
 -10   2   8      182.96      133.82     54.83 o 
  -9   2   8       34.81       24.09     41.08 o 
  -8   2   8       26.92       -2.91     18.63 o 
  -7   2   8        0.01       21.68     47.87 o 
  -6   2   8     1541.07     1515.78     38.98 o 
  -5   2   8      223.46      253.62     29.62 o 
  -4   2   8       19.88       38.78     24.91 o 
  -3   2   8      566.35      565.59     26.76 o 
  -2   2   8       36.63       48.78     19.53 o 
  -1   2   8      232.39      232.16     18.90 o 
   0   2   8     3976.42     3893.48     56.44 o 
   1   2   8     1370.63     1442.13     43.09 o 
   2   2   8      379.49      382.22     35.91 o 
   3   2   8     1212.22     1234.65     49.06 o 
   4   2   8      109.08      104.30     69.08 o 
   6   2   8      106.09      120.49     57.58 o 
   7   2   8        3.81       11.70     61.43 o 
   8   2   8      115.05      159.19     73.50 o 
   9   2   8       58.57       30.75     52.15 o 
  10   2   8      499.71      460.67     65.68 o 
  11   2   8       79.38      120.77     66.64 o 
  12   2   8      113.53      120.10     65.40 o 
  13   2   8      472.21      415.68     74.40 o 
  14   2   8       32.17       95.67     80.30 o 
  15   2   8        4.13       -5.32     62.95 o 
 -15   3   8       14.08       25.29     49.52 o 
 -14   3   8       38.92      -20.19     82.61 o 
 -13   3   8        2.36       67.44     80.13 o 
 -12   3   8      252.27      225.07     69.02 o 
 -11   3   8      430.77      460.98     75.41 o 
 -10   3   8        4.25       31.76     66.58 o 
  -9   3   8       86.77       82.98     53.06 o 
  -8   3   8      150.01      191.28     49.22 o 
  -7   3   8      326.71      298.37     21.38 o 
  -6   3   8      849.28      911.89     35.94 o 
  -5   3   8       64.30       49.43     26.28 o 
  -4   3   8        4.16       10.43     10.76 o 
  -3   3   8     9040.38     8758.80     65.35 o 
  -2   3   8       19.78       38.84     16.34 o 
  -1   3   8        8.65        2.62      9.45 o 
   0   3   8      605.63      697.16     45.46 o 
   1   3   8       34.07      118.07     45.59 o 
   2   3   8       28.38       39.52     50.06 o 
   3   3   8    24161.65    25625.25    193.99 o 
   4   3   8      238.06      196.78     60.44 o 
   6   3   8     4475.21     4376.54     92.65 o 
   7   3   8       16.22       65.46     52.68 o 
   8   3   8       93.97       76.32     58.76 o 
   9   3   8     1204.36     1150.11     78.80 o 
  10   3   8      116.26      120.10     61.86 o 
  11   3   8      327.25      296.13     68.04 o 
  12   3   8        0.04       39.24     60.00 o 
  13   3   8       38.02       26.39     60.32 o 
  14   3   8       93.81      155.83     77.35 o 
  15   3   8        0.01       39.99     95.96 o 
 -15   4   8       42.05       81.15    102.10 o 
 -14   4   8       84.61       88.04     71.81 o 
 -13   4   8      165.16      302.05     78.12 o 
 -12   4   8      177.98      156.06     73.98 o 
 -11   4   8      122.43       28.51     89.07 o 
 -10   4   8       25.88       73.99     67.47 o 
  -9   4   8      233.83      250.26     75.89 o 
  -8   4   8      176.14      204.93    130.31 o 
  -7   4   8      216.94      199.49     24.47 o 
  -6   4   8      177.06      203.96     28.14 o 
  -5   4   8      569.07      567.20     32.60 o 
  -4   4   8       43.42       47.50     21.85 o 
  -3   4   8    10014.44    10415.72     67.11 o 
  -2   4   8      228.96      244.05     34.59 o 
  -1   4   8      161.60      177.17     35.40 o 
   0   4   8     5307.12     5186.47    104.16 o 
   1   4   8      236.74      237.45     70.21 o 
   2   4   8      160.87      170.24     47.16 o 
   3   4   8     8187.43     8324.21    117.44 o 
   4   4   8        8.43        9.77     56.12 o 
   5   4   8       97.41      128.61     53.62 o 
   6   4   8      894.63      871.73     60.32 o 
   7   4   8      144.98      210.92     55.81 o 
   8   4   8      817.14      890.52     69.67 o 
   9   4   8       22.29       42.70     53.19 o 
  10   4   8       29.09       35.99     54.28 o 
  11   4   8       12.02      -29.06     47.01 o 
  12   4   8       32.19       47.21     67.56 o 
  13   4   8        3.36        4.20     32.37 o 
  14   4   8       93.27       52.70     74.33 o 
  15   4   8       12.68       -8.70     82.74 o 
 -15   5   8       53.41       55.44    125.22 o 
 -14   5   8       34.20        0.13     10.34 o 
 -13   5   8       27.57       87.33     86.21 o 
 -12   5   8      165.64      129.89     77.68 o 
 -11   5   8       40.61       64.70     70.03 o 
 -10   5   8        0.02       65.12     92.08 o 
  -9   5   8      512.35      575.40     77.61 o 
  -8   5   8      636.84      707.21     75.35 o 
  -7   5   8       42.54       44.32     38.01 o 
  -6   5   8      196.95      230.54     44.94 o 
  -5   5   8      302.22      285.37     30.30 o 
  -4   5   8       29.50       24.25     17.41 o 
  -3   5   8     3768.22     3689.39     41.44 o 
  -2   5   8     1834.71     1877.56     52.62 o 
  -1   5   8      662.78      694.36     48.20 o 
   0   5   8     1529.88     1756.89    111.79 o 
   1   5   8       57.70       39.08     76.35 o 
   2   5   8        0.00       21.81     22.70 o 
   3   5   8      346.82      241.77     60.90 o 
   4   5   8       44.53       20.45     53.40 o 
   5   5   8      620.13      634.22     57.71 o 
   6   5   8      785.67      935.22     79.31 o 
   7   5   8      104.00      133.50     69.91 o 
   8   5   8       12.08       12.76     59.19 o 
   9   5   8      166.57      133.31     66.03 o 
  10   5   8     1014.39      959.05     71.41 o 
  11   5   8       29.92       55.72     58.71 o 
  12   5   8       27.71       94.79     68.65 o 
  13   5   8       69.60       52.16     73.81 o 
  14   5   8       34.14       -7.72     29.64 o 
 -15   6   8      179.47       99.30    163.15 o 
 -14   6   8      253.66      315.61    138.61 o 
 -13   6   8      122.82      123.14     76.19 o 
 -12   6   8      171.06      220.36     73.40 o 
 -11   6   8      252.63      294.45     76.43 o 
 -10   6   8       48.71       77.36     67.55 o 
  -9   6   8      340.61      341.87     76.10 o 
  -8   6   8       28.10       62.59     62.62 o 
  -7   6   8       68.50       94.96     41.75 o 
  -6   6   8      277.73      342.38     46.08 o 
  -5   6   8       35.89        2.75     12.49 o 
  -4   6   8      257.72      249.27     26.67 o 
  -3   6   8       68.74       28.28     40.00 o 
  -2   6   8     1379.14     1398.09     45.13 o 
  -1   6   8      404.55      412.68     41.20 o 
   0   6   8     5008.75     5046.63    161.78 o 
   1   6   8     1199.60     1131.35     91.57 o 
   2   6   8       15.57       36.85     19.19 o 
   3   6   8     9669.39     9905.81    122.70 o 
   4   6   8      100.89       94.30     39.40 o 
   5   6   8      135.31      155.10     48.36 o 
   6   6   8       59.82      116.51     43.38 o 
   7   6   8     1349.80     1245.41    132.70 o 
   8   6   8        0.24      -35.45     87.71 o 
   9   6   8     1077.03     1117.89     88.98 o 
  10   6   8        4.02       -4.22    108.86 o 
  11   6   8       40.18      108.35     61.35 o 
  12   6   8       44.80       53.98     78.00 o 
  13   6   8       12.68       59.26     94.23 o 
  14   6   8      158.07      187.20    101.34 o 
 -14   7   8       43.11      123.84    154.06 o 
 -13   7   8        0.70       40.90    146.33 o 
 -12   7   8       96.72      157.24    129.29 o 
 -11   7   8      750.47      661.90    118.84 o 
 -10   7   8       20.99       16.36    201.77 o 
  -9   7   8       35.50       93.16     85.66 o 
  -8   7   8       34.47      -46.58    153.38 o 
  -7   7   8        9.81       38.66     47.39 o 
  -6   7   8      928.17      917.75     58.35 o 
  -5   7   8      132.01      124.80     41.76 o 
  -4   7   8       29.90       -5.54     19.36 o 
  -3   7   8       32.87        6.19     26.32 o 
  -2   7   8       80.79       58.55     45.77 o 
  -1   7   8      111.13       92.82     26.10 o 
   0   7   8      115.06      139.44     45.44 o 
   1   7   8        3.50        1.64     50.87 o 
   2   7   8       42.56       47.24     20.52 o 
   3   7   8      760.75      819.60     45.35 o 
   4   7   8      138.22      122.72     45.63 o 
   5   7   8       60.50       66.13     38.34 o 
   6   7   8     8674.10     8935.66    181.55 o 
   7   7   8      494.58      518.53     69.95 o 
   8   7   8      107.13      123.58     63.19 o 
   9   7   8      247.75      232.22    114.52 o 
  10   7   8       26.55       -0.16     49.21 o 
  11   7   8       41.63       98.25     75.27 o 
  12   7   8        0.52       27.93    114.62 o 
  13   7   8       50.92       48.57     96.83 o 
  14   7   8      105.63       85.01    114.91 o 
 -14   8   8       37.40       53.17    139.52 o 
 -13   8   8        0.02       44.54    117.02 o 
 -12   8   8        0.17       60.44    131.34 o 
 -11   8   8      164.98      186.32    121.11 o 
 -10   8   8       54.51       13.41    122.70 o 
  -9   8   8      559.38      516.02    121.79 o 
  -8   8   8      562.35      613.58     86.60 o 
  -7   8   8       19.77       12.51     56.35 o 
  -6   8   8       26.23       19.31     40.83 o 
  -5   8   8        2.11       -5.26     17.55 o 
  -4   8   8       19.83        2.63     35.68 o 
  -3   8   8      800.49      821.65     50.61 o 
  -2   8   8      760.19      735.07     57.44 o 
  -1   8   8      844.88      866.09     37.45 o 
   0   8   8        0.01       -1.82     23.57 o 
   1   8   8      358.35      335.06     46.37 o 
   2   8   8      499.47      464.79     27.89 o 
   3   8   8      140.35      154.36     38.56 o 
   4   8   8      501.80      467.65     51.28 o 
   5   8   8        1.86      -23.14     29.51 o 
   6   8   8      711.44      731.07     94.64 o 
   7   8   8      338.90      284.18     68.69 o 
   8   8   8       54.36        9.53     63.53 o 
   9   8   8      218.74      187.73     74.03 o 
  10   8   8       62.17       91.79     79.87 o 
  11   8   8      416.97      389.39     71.13 o 
  12   8   8       43.32       59.83     76.02 o 
  13   8   8      220.16      175.45     83.63 o 
 -13   9   8        7.87       92.03    162.92 o 
 -12   9   8       48.94      161.78    134.97 o 
 -11   9   8       39.88        1.14     16.13 o 
 -10   9   8        7.05        7.04    104.30 o 
  -9   9   8       33.52       52.49    109.07 o 
  -8   9   8      612.30      612.90     63.08 o 
  -7   9   8       16.22        7.26     58.23 o 
  -6   9   8      879.73      864.10     54.39 o 
  -5   9   8     1220.74     1169.37     69.23 o 
  -4   9   8      678.71      648.58     54.74 o 
  -3   9   8     1048.75     1157.36     64.87 o 
  -2   9   8      135.97       86.82     46.27 o 
  -1   9   8      147.15      116.92     49.04 o 
   0   9   8     1177.95     1179.57     69.28 o 
   1   9   8       84.39      126.07     56.96 o 
   2   9   8      225.58      259.52     54.61 o 
   3   9   8      189.71      190.87    105.43 o 
   4   9   8        0.84        7.12     45.07 o 
   5   9   8       56.41      102.24     51.98 o 
   6   9   8     1054.66     1088.10     70.97 o 
   7   9   8        8.89       44.04     74.53 o 
   8   9   8      271.95      303.17     70.10 o 
   9   9   8      380.22      399.87     73.84 o 
  10   9   8       65.25      112.66     80.62 o 
  11   9   8      173.77      185.39     73.93 o 
  12   9   8        5.71       44.19     70.35 o 
  13   9   8      109.25      113.12     86.78 o 
 -13  10   8        0.57      -11.82    150.19 o 
 -12  10   8       16.67      104.98    144.97 o 
 -11  10   8      257.73      168.37    129.29 o 
 -10  10   8       22.33       77.71    135.88 o 
  -9  10   8      238.32      285.17    119.75 o 
  -8  10   8      120.33      108.74     59.82 o 
  -7  10   8      126.18      123.97     44.16 o 
  -6  10   8        0.88       33.93     53.91 o 
  -5  10   8      593.25      566.22     61.60 o 
  -4  10   8      102.36      145.91     59.38 o 
  -3  10   8       40.31       42.25     42.14 o 
  -2  10   8       79.28       80.65     59.15 o 
  -1  10   8       60.47       44.51     48.05 o 
   0  10   8      557.87      591.94     59.09 o 
   1  10   8       30.20       12.98     42.89 o 
   2  10   8       37.65       46.35     53.34 o 
   3  10   8     3466.63     3299.23     98.02 o 
   4  10   8       28.68       47.49     88.84 o 
   5  10   8       95.49       23.18    139.97 o 
   6  10   8      614.93      409.91    123.84 o 
   8  10   8       30.09       28.89     38.33 o 
   9  10   8      808.47      797.71     87.30 o 
  10  10   8      119.45       84.44     83.95 o 
  11  10   8       20.60       45.67    122.70 o 
  12  10   8      226.71      347.63     93.18 o 
 -12  11   8       35.34       32.04    155.42 o 
 -11  11   8       52.66       23.40    143.15 o 
 -10  11   8        0.77      -31.36     97.93 o 
  -9  11   8      230.16       80.44    117.70 o 
  -8  11   8       11.82        4.57     43.90 o 
  -7  11   8        8.58       46.18     62.04 o 
  -6  11   8      354.16      315.66     61.76 o 
  -5  11   8      522.26      489.07     65.91 o 
  -4  11   8      369.85      422.53     56.15 o 
  -3  11   8       33.59       34.02     62.56 o 
  -2  11   8      606.93      581.93     63.34 o 
  -1  11   8      352.13      399.06     61.56 o 
   0  11   8       84.28       99.81     62.96 o 
   1  11   8       70.05      112.25     59.07 o 
   2  11   8       26.46       52.54     58.50 o 
   3  11   8      167.00      143.92     58.08 o 
   4  11   8      157.04       70.21    113.16 o 
   5  11   8      306.12      339.93    106.80 o 
   6  11   8     1781.93     1476.95    128.84 o 
   7  11   8       88.37       82.03     98.62 o 
   8  11   8       80.94       60.90    125.43 o 
   9  11   8      109.25      165.42    103.16 o 
  10  11   8      141.85      119.52    117.93 o 
  11  11   8       41.36       34.08    131.56 o 
  12  11   8      142.44      186.55    118.38 o 
 -11  12   8       23.73        6.14    160.42 o 
 -10  12   8        5.77       78.16    153.60 o 
  -9  12   8       37.07       77.61    120.46 o 
  -8  12   8      229.11      161.30     80.47 o 
  -7  12   8      116.64      129.33     64.00 o 
  -6  12   8      901.92      807.96     71.36 o 
  -5  12   8       33.52       61.42     63.41 o 
  -4  12   8       18.05        4.43     47.76 o 
  -3  12   8      284.09      271.03     53.41 o 
  -2  12   8      721.99      741.71     65.32 o 
  -1  12   8      310.62      264.63     62.61 o 
   0  12   8      150.00       73.69     58.50 o 
   1  12   8      154.33      141.42     53.97 o 
   2  12   8      603.16      608.09     70.81 o 
   3  12   8      180.80      127.74     59.27 o 
   4  12   8      470.59      510.94     77.69 o 
   5  12   8        6.98       15.45    117.93 o 
   6  12   8        8.71       10.91    123.61 o 
   7  12   8       40.85      -45.44     90.21 o 
   8  12   8       17.44       11.59    244.95 o 
  10  12   8       68.46       60.21    125.43 o 
  11  12   8      173.92      275.39    123.84 o 
 -11  13   8       50.78       50.43     97.83 o 
 -10  13   8       72.63       91.00     97.01 o 
  -9  13   8       96.57      137.65     95.87 o 
  -8  13   8      206.09      216.02     90.60 o 
  -7  13   8       27.58      122.35     68.97 o 
  -6  13   8      224.46      254.28     70.27 o 
  -5  13   8      299.38      267.61     69.09 o 
  -4  13   8       31.28       30.51     48.12 o 
  -3  13   8      180.29      198.40     56.74 o 
  -2  13   8      260.99      248.20     69.48 o 
  -1  13   8       53.54       62.15     63.93 o 
   0  13   8      625.73      679.48     73.09 o 
   1  13   8        8.62       23.54     49.09 o 
   2  13   8      178.39      135.44     58.99 o 
   3  13   8      635.54      595.08     81.30 o 
   4  13   8       14.66       26.80     81.63 o 
   5  13   8       14.72       41.10     48.51 o 
   6  13   8       63.15       67.71    123.61 o 
   7  13   8       20.34       76.80    120.66 o 
   8  13   8       28.54       26.81    111.34 o 
   9  13   8      451.61      314.70    153.15 o 
  10  13   8      146.57      128.38    148.15 o 
  -9  14   8       10.62       33.70    104.03 o 
  -8  14   8       39.91       39.17    107.80 o 
  -7  14   8       15.17       63.65     87.78 o 
  -6  14   8        1.01      121.29     72.39 o 
  -5  14   8      241.98      301.45     68.27 o 
  -4  14   8       33.83       26.78     42.85 o 
  -3  14   8      207.36      143.04     59.73 o 
  -2  14   8       41.25      -27.28     59.17 o 
  -1  14   8       25.04      -31.46     79.78 o 
   0  14   8      855.40      803.24     78.04 o 
   1  14   8      962.21      980.24     77.29 o 
   2  14   8      598.26      656.62     73.42 o 
   3  14   8      520.09      427.03     77.68 o 
   4  14   8       22.30       36.67     88.44 o 
   5  14   8       16.90       29.02     75.00 o 
   6  14   8        6.00      -51.23     82.95 o 
   7  14   8        7.85       45.67    119.29 o 
   8  14   8      104.43       89.75    132.93 o 
   9  14   8       47.94      -59.99    151.56 o 
  -8  15   8       14.56       50.61    117.04 o 
  -7  15   8       16.38       94.69     74.16 o 
  -6  15   8        6.02       69.24     77.86 o 
  -5  15   8      294.90      399.27     80.87 o 
  -4  15   8      216.29      225.88     76.48 o 
  -3  15   8       36.22        5.81     50.57 o 
  -2  15   8      179.74       96.79     68.82 o 
  -1  15   8      204.82      268.38     73.00 o 
   0  15   8      838.12      827.54     81.89 o 
   1  15   8       20.40       81.87     72.68 o 
   2  15   8        0.05        7.01     47.98 o 
   3  15   8      402.17      434.74     86.20 o 
   4  15   8      120.09      134.36     90.96 o 
   5  15   8      210.34      163.01     82.21 o 
   6  15   8       79.77      120.41     96.15 o 
   7  15   8       17.02        1.87     24.77 o 
   8  15   8       50.11       82.94    136.56 o 
  -7  16   8       14.81       96.71     81.05 o 
  -6  16   8       22.32       57.15     89.39 o 
  -5  16   8       78.63      106.93     87.82 o 
  -4  16   8       58.47       35.93     56.29 o 
  -3  16   8        0.12       38.56    125.66 o 
  -2  16   8       21.94       63.59     68.53 o 
  -1  16   8      102.77       97.02     72.28 o 
   0  16   8       41.92      105.45     81.78 o 
   1  16   8       10.72        1.69     70.68 o 
   2  16   8        0.73      -50.77    105.74 o 
   3  16   8        0.01        6.13     45.42 o 
   4  16   8        0.10        6.35     71.47 o 
   5  16   8        4.97        5.29    112.29 o 
   6  16   8       24.99       45.23    108.75 o 
  -4  17   8       46.50      -40.59     83.68 o 
  -3  17   8      657.37      608.88     86.10 o 
  -2  17   8      103.03       67.97     80.49 o 
  -1  17   8      389.86      428.24     89.60 o 
   0  17   8       93.32      177.33     75.25 o 
   1  17   8        0.67      -17.23     86.35 o 
   2  17   8        3.09        3.17     47.73 o 
   3  17   8       19.72       75.94    107.42 o 
   4  17   8       22.07       57.96    104.33 o 
 -15   1   9       97.07       26.69     55.78 o 
 -14   1   9      425.64      468.12     74.59 o 
 -13   1   9      145.51      143.15     69.38 o 
 -12   1   9      648.83      658.21     69.05 o 
 -11   1   9        0.31      -16.08     52.40 o 
 -10   1   9        0.57       -1.62     43.28 o 
  -9   1   9      614.52      560.00     59.27 o 
  -8   1   9      146.89      135.60     52.45 o 
  -7   1   9       71.56       90.99     27.54 o 
  -6   1   9     1483.18     1463.81     44.34 o 
  -5   1   9     2890.60     2829.22     53.66 o 
  -4   1   9      368.40      310.30     27.15 o 
  -3   1   9       43.51       36.10     12.57 o 
  -2   1   9      474.83      478.55     21.14 o 
  -1   1   9      275.60      271.76     18.39 o 
   0   1   9     1642.86     1611.55     36.58 o 
   1   1   9      134.57      170.22     28.43 o 
   2   1   9       62.23       50.45     33.30 o 
   3   1   9     2246.71     2215.67     60.51 o 
   6   1   9      113.67      152.40     64.60 o 
   7   1   9      244.21      253.30     66.48 o 
   8   1   9      346.42      289.06     77.11 o 
   9   1   9     2170.87     2211.44    107.72 o 
  10   1   9     1086.14     1049.27    107.25 o 
  11   1   9       51.04       56.71     76.50 o 
  12   1   9      638.54      732.21     79.26 o 
  13   1   9      106.48      105.46     79.13 o 
  14   1   9        0.43       30.60     86.66 o 
  15   1   9       31.79       47.42     81.53 o 
 -15   2   9      559.92      497.91     78.28 o 
 -14   2   9      235.96      236.71     75.36 o 
 -13   2   9      142.67       92.29     62.56 o 
 -12   2   9      798.61      663.15     70.17 o 
 -11   2   9     1447.63     1526.67     75.44 o 
 -10   2   9       18.70       29.24     53.47 o 
  -9   2   9       33.18       25.75     49.28 o 
  -8   2   9     1563.44     1587.51     67.40 o 
  -7   2   9      516.28      497.60     50.16 o 
  -6   2   9       48.79       58.09     23.60 o 
  -5   2   9       24.57       27.95     25.34 o 
  -4   2   9      609.18      663.86     28.73 o 
  -3   2   9     3407.43     3268.95     46.65 o 
  -2   2   9     2151.62     2048.17     40.81 o 
  -1   2   9      176.24      157.73     19.14 o 
   0   2   9      739.41      736.96     33.16 o 
   1   2   9      481.40      469.83     31.17 o 
   2   2   9      154.48      161.77     35.21 o 
   3   2   9     3006.62     3034.16     67.23 o 
   6   2   9     8556.08     8527.15    221.43 o 
   7   2   9       10.02       50.66     63.36 o 
   8   2   9       49.68       56.11     49.20 o 
   9   2   9     2161.61     2117.43     87.57 o 
  10   2   9      946.14      946.94     74.12 o 
  11   2   9      158.46      196.85     65.65 o 
  12   2   9      100.79       78.99     68.30 o 
  13   2   9        4.44       34.18     78.77 o 
  14   2   9      494.05      537.70     86.51 o 
 -15   3   9      140.35      110.23     82.88 o 
 -14   3   9      411.91      321.64     76.51 o 
 -13   3   9       59.70       76.70     71.77 o 
 -12   3   9       72.00      103.89     72.26 o 
 -11   3   9      171.06      198.90     59.13 o 
 -10   3   9        3.60       36.80     54.57 o 
  -9   3   9        1.95      -24.04     58.20 o 
  -8   3   9      256.12      193.45     49.31 o 
  -7   3   9       30.18       -2.01     34.81 o 
  -6   3   9      870.47      932.20     38.73 o 
  -5   3   9     1066.30     1046.80     30.45 o 
  -4   3   9        6.04        7.60      9.36 o 
  -3   3   9      785.87      810.94     29.05 o 
  -2   3   9       69.84       60.94     18.12 o 
  -1   3   9       39.07       51.02     35.49 o 
   0   3   9     1716.68     1607.95     37.36 o 
   1   3   9      681.26      729.13     56.01 o 
   2   3   9      103.06      104.89     42.74 o 
   3   3   9     3211.70     3411.56     86.71 o 
   4   3   9     1244.50     1437.19     90.66 o 
   5   3   9       90.36      107.48     89.30 o 
   6   3   9       33.15       51.09     52.50 o 
   7   3   9      130.39      159.95     54.13 o 
   8   3   9      381.78      401.63     64.10 o 
   9   3   9     1350.26     1323.16     97.96 o 
  10   3   9     1776.33     1532.72     83.91 o 
  11   3   9      396.53      410.76     72.85 o 
  12   3   9      170.60      140.68     75.25 o 
  13   3   9      726.91      702.32     79.53 o 
  14   3   9       17.46       51.60     83.47 o 
 -15   4   9      197.09      128.42    106.87 o 
 -14   4   9      155.56      118.41     75.16 o 
 -13   4   9       81.52       23.64     69.15 o 
 -12   4   9        2.96       -3.56     34.27 o 
 -11   4   9       55.92       76.18     57.93 o 
 -10   4   9      244.04      178.49     51.42 o 
  -9   4   9       35.93       73.45     50.61 o 
  -8   4   9      419.02      416.00     52.35 o 
  -7   4   9      233.04      244.50     45.50 o 
  -6   4   9     1177.52     1253.45     42.78 o 
  -5   4   9      202.24      179.97     27.21 o 
  -4   4   9      325.18      319.82     23.87 o 
  -3   4   9      388.18      373.73     21.79 o 
  -2   4   9      158.71      186.07     35.29 o 
  -1   4   9        2.41       -2.10      6.82 o 
   0   4   9        3.17       30.22     63.17 o 
   1   4   9        0.12       22.44     48.76 o 
   2   4   9        2.53       32.47     48.06 o 
   3   4   9        7.42       42.72     62.71 o 
   4   4   9      143.20      201.32     65.21 o 
   5   4   9       28.19       72.18     38.48 o 
   6   4   9      270.25      225.74     56.82 o 
   7   4   9     7301.27     7269.41    127.75 o 
   8   4   9      332.21      307.77     59.61 o 
   9   4   9      749.45      662.14     71.95 o 
  10   4   9       26.03       -0.24     34.54 o 
  11   4   9        5.46       56.30     73.02 o 
  12   4   9       13.25       34.82     71.66 o 
  13   4   9       64.55      100.28     96.77 o 
  14   4   9       31.50       42.15     73.46 o 
 -15   5   9        4.35       68.17    145.42 o 
 -14   5   9       73.52      121.99    100.54 o 
 -13   5   9       27.44      100.42     88.92 o 
 -12   5   9        2.53      -12.75     24.80 o 
 -11   5   9      781.86      841.37     88.41 o 
 -10   5   9      332.62      310.68     73.79 o 
  -9   5   9     1402.34     1338.53     91.73 o 
  -8   5   9     1240.14     1267.77     64.18 o 
  -7   5   9       86.80       87.71     33.25 o 
  -6   5   9     1172.30     1251.91     41.67 o 
  -5   5   9      985.59     1000.28     32.89 o 
  -4   5   9      209.89      211.87     23.59 o 
  -3   5   9      567.97      551.36     38.10 o 
  -2   5   9      547.72      488.08     60.10 o 
  -1   5   9      177.76      182.34     43.87 o 
   0   5   9     1869.34     1781.89    116.79 o 
   1   5   9      185.32      199.93     58.48 o 
   2   5   9       41.91       73.21     29.91 o 
   3   5   9     2172.79     2252.66     81.02 o 
   4   5   9      160.81      149.00     54.25 o 
   5   5   9      296.36      307.91     54.01 o 
   6   5   9        2.01       74.61    104.59 o 
   7   5   9       77.37       43.85     58.82 o 
   8   5   9      153.75      155.00     64.92 o 
   9   5   9      505.42      396.37     68.20 o 
  10   5   9      494.70      452.07     74.12 o 
  11   5   9      217.46      191.40     73.67 o 
  12   5   9      857.20      868.86     84.70 o 
  13   5   9       48.10      102.18     95.23 o 
  14   5   9       53.85      103.42     94.72 o 
 -14   6   9        5.00       72.03    146.79 o 
 -13   6   9       40.20       79.74     92.46 o 
 -12   6   9      553.53      530.10     83.86 o 
 -11   6   9     1369.91     1492.23    101.86 o 
 -10   6   9        0.05       39.13     67.72 o 
  -9   6   9      760.54      742.38     84.84 o 
  -8   6   9       33.66       62.10     64.58 o 
  -7   6   9        4.81       28.10     61.79 o 
  -6   6   9      175.94      255.65     35.37 o 
  -5   6   9      300.50      267.25     29.41 o 
  -4   6   9        0.07       -4.42     19.67 o 
  -3   6   9      934.69      850.95     52.21 o 
  -2   6   9      623.32      647.39     49.49 o 
  -1   6   9       15.64        4.79     27.28 o 
   0   6   9     1947.46     1911.72     59.90 o 
   1   6   9      997.89      987.18     77.12 o 
   2   6   9      713.77      787.47     74.15 o 
   3   6   9     1158.69     1262.05     51.85 o 
   4   6   9     1396.02     1401.17     50.67 o 
   5   6   9        0.56       33.71     54.60 o 
   6   6   9     5913.21     5795.33    107.12 o 
   7   6   9      935.26     1009.78    133.38 o 
   8   6   9      942.05      947.30     90.58 o 
   9   6   9      102.33       70.40     73.10 o 
  10   6   9       63.28       54.62     86.74 o 
  11   6   9      330.25      337.67     86.51 o 
  12   6   9       19.28       28.37    110.04 o 
  13   6   9      410.49      398.32    100.54 o 
  14   6   9       39.23       21.80    108.07 o 
 -14   7   9        1.14       59.31    135.88 o 
 -13   7   9        1.22       47.49    121.79 o 
 -12   7   9      246.35      203.37    132.02 o 
 -11   7   9      176.99      170.64    116.34 o 
 -10   7   9      170.65      108.16    114.98 o 
  -9   7   9        1.06       45.90     94.30 o 
  -8   7   9      733.94      785.74    128.84 o 
  -7   7   9        5.14       15.97     44.60 o 
  -6   7   9       13.36       45.50     39.94 o 
  -5   7   9      813.60      818.17     36.13 o 
  -4   7   9      487.40      507.80     48.80 o 
  -3   7   9      587.10      648.48     46.48 o 
  -2   7   9      129.29      110.68     30.22 o 
  -1   7   9       67.30       70.60     28.93 o 
   0   7   9       20.40       53.71     34.52 o 
   1   7   9      799.29      766.91     60.90 o 
   2   7   9      111.87      112.13     66.88 o 
   3   7   9     2614.97     2570.17     57.94 o 
   4   7   9     6410.24     6628.75    167.48 o 
   5   7   9     1150.73     1155.65     53.55 o 
   6   7   9     1086.35     1000.21     73.22 o 
   7   7   9     1048.57     1125.10     76.24 o 
   8   7   9       14.33       83.39     94.30 o 
   9   7   9       14.50       -5.81     53.97 o 
  10   7   9      285.63      265.63     94.59 o 
  11   7   9       57.88       76.40     84.32 o 
  12   7   9        0.46       -0.33     12.95 o 
  13   7   9        3.06       -1.35     15.38 o 
 -13   8   9       90.96      182.69    162.46 o 
 -12   8   9      219.46      282.89    141.79 o 
 -11   8   9       13.50      -12.95     46.58 o 
 -10   8   9        3.30       18.18    103.61 o 
  -9   8   9      408.37      511.48    122.70 o 
  -8   8   9     1664.15     1676.08    184.62 o 
  -7   8   9      737.81      666.12     58.68 o 
  -6   8   9      431.42      397.06     57.76 o 
  -5   8   9       78.62      128.85     40.99 o 
  -4   8   9       47.03       56.70     44.96 o 
  -3   8   9      440.39      388.88     45.63 o 
  -2   8   9      244.91      204.83     50.34 o 
  -1   8   9        6.56       -8.42     25.26 o 
   0   8   9      864.80      854.55     40.21 o 
   1   8   9       71.41      111.50     51.05 o 
   2   8   9        6.58       48.08     49.49 o 
   3   8   9      271.59      200.87    112.48 o 
   4   8   9      242.32      221.77    103.16 o 
   5   8   9      210.67      159.80     56.24 o 
   6   8   9      216.78      201.78     61.68 o 
   7   8   9     1073.76     1048.83     77.39 o 
   8   8   9       44.73       75.48     64.41 o 
   9   8   9      102.86      108.62     68.12 o 
  10   8   9      302.75      350.45     68.14 o 
  11   8   9       36.56      121.70     73.85 o 
  12   8   9       14.98       84.20     85.26 o 
  13   8   9       27.24       30.46     94.43 o 
 -13   9   9        4.46      -38.17    179.28 o 
 -12   9   9      457.82      516.48    126.34 o 
 -11   9   9       34.35      103.39    141.11 o 
 -10   9   9      512.20      552.15    140.20 o 
  -9   9   9      466.22      415.36    126.79 o 
  -8   9   9       74.11      105.80     73.00 o 
  -7   9   9        6.18        6.32     45.21 o 
  -6   9   9     1700.26     1576.05     73.52 o 
  -5   9   9      345.96      297.59     67.23 o 
  -4   9   9       58.57       51.40     44.91 o 
  -3   9   9      686.40      690.36     55.14 o 
  -2   9   9        4.52      -12.11     34.97 o 
  -1   9   9       73.67       82.71     57.15 o 
   0   9   9      126.58       84.34     56.65 o 
   1   9   9     2486.70     2600.12     89.96 o 
   2   9   9      822.95      906.22     62.97 o 
   3   9   9     1046.66     1091.81    134.06 o 
   4   9   9       64.11      113.38    110.43 o 
   5   9   9      708.96      678.26    125.88 o 
   6   9   9       69.07       97.71    116.79 o 
   7   9   9       31.23      -21.13     93.16 o 
   8   9   9      101.12      128.38    119.97 o 
   9   9   9      158.38      197.91    128.84 o 
  10   9   9      346.59      328.34    119.52 o 
  11   9   9       16.25       31.46    102.99 o 
  12   9   9       35.05       19.73    108.57 o 
 -12  10   9       30.02       23.18    164.06 o 
 -11  10   9       63.46       55.44    110.66 o 
 -10  10   9       37.18       39.08    121.34 o 
  -9  10   9     1280.52     1178.84    129.29 o 
  -8  10   9       27.29       11.82     60.27 o 
  -7  10   9       85.46      126.46     57.81 o 
  -6  10   9       17.48       53.68     60.63 o 
  -5  10   9      775.28      719.86     81.73 o 
  -4  10   9      174.73      196.72     51.59 o 
  -3  10   9        8.10       24.86     50.32 o 
  -2  10   9      225.29      203.69     56.33 o 
  -1  10   9      233.24      216.34     56.41 o 
   0  10   9      235.31      256.15     57.83 o 
   1  10   9       17.18       35.54     73.77 o 
   2  10   9      140.63      131.16     58.04 o 
   3  10   9     1124.10     1021.58     82.61 o 
   4  10   9     2410.82     2175.21    160.19 o 
   5  10   9      762.66      594.64    102.71 o 
   6  10   9       13.33       -5.00     63.17 o 
   7  10   9      133.13       89.98    116.57 o 
   8  10   9       10.08      245.63    136.79 o 
   9  10   9      178.92      -13.18     37.26 o 
  10  10   9      245.64      256.76    152.01 o 
  11  10   9        7.79       -2.95     46.13 o 
  12  10   9       40.86      124.19    113.52 o 
 -12  11   9        0.66       10.23    160.87 o 
 -11  11   9      127.87      124.06    158.15 o 
 -10  11   9       64.43      -26.36     64.08 o 
  -9  11   9      136.15      119.12     92.45 o 
  -8  11   9        2.79        4.36     58.83 o 
  -7  11   9        0.96       43.17     63.15 o 
  -6  11   9      159.72      137.39     59.57 o 
  -5  11   9      192.82      161.14     62.01 o 
  -4  11   9        7.95        5.73     50.25 o 
  -3  11   9      169.99      148.56     50.85 o 
  -2  11   9      311.43      302.67     58.36 o 
  -1  11   9       90.57       12.04     40.05 o 
   0  11   9      391.83      352.96     64.95 o 
   1  11   9     1627.92     1717.82     82.89 o 
   2  11   9      169.57      193.10     62.71 o 
   3  11   9     1343.83     1280.89    101.64 o 
   4  11   9      244.11      204.98     69.61 o 
   5  11   9       38.56       16.81    401.96 o 
   6  11   9       56.76      -22.72    130.88 o 
   7  11   9      317.21      236.31    120.88 o 
   8  11   9        2.73       48.17    113.61 o 
   9  11   9        0.12      -38.40     92.48 o 
  10  11   9        2.53       -6.59    188.60 o 
  11  11   9        0.00      -15.00    477.40 o 
 -11  12   9       51.35       19.31    169.05 o 
 -10  12   9        3.57       -2.75     79.39 o 
  -9  12   9      724.07      772.81    110.37 o 
  -8  12   9        9.03       40.35     90.78 o 
  -7  12   9       20.42       95.81     77.13 o 
  -6  12   9      217.86      281.30     68.66 o 
  -5  12   9       18.27        9.20     44.52 o 
  -4  12   9        0.49       -3.76     32.72 o 
  -3  12   9     1509.79     1501.51     72.30 o 
  -2  12   9      899.27      887.81     72.64 o 
  -1  12   9      125.99      140.90     66.32 o 
   0  12   9      559.44      535.45     71.05 o 
   1  12   9      155.39      188.60     59.99 o 
   2  12   9      112.68      136.17     56.37 o 
   3  12   9      230.55      259.00     72.86 o 
   4  12   9      286.55      293.80     88.51 o 
   5  12   9       36.24       36.81     99.75 o 
   6  12   9       15.40      -21.36     55.67 o 
   7  12   9      115.06      137.70    113.84 o 
   8  12   9      182.47      127.25    141.56 o 
   9  12   9        0.67       47.04    117.25 o 
  10  12   9      163.89       59.31    132.47 o 
 -10  13   9        4.22       -5.00     80.66 o 
  -9  13   9       59.21       39.75    104.35 o 
  -8  13   9       43.37      -62.30    107.12 o 
  -7  13   9      159.08      187.19     77.75 o 
  -6  13   9     1402.38     1573.28    130.89 o 
  -5  13   9      101.24       67.24     64.06 o 
  -4  13   9       15.62       32.01     73.80 o 
  -3  13   9       34.93       48.08     52.94 o 
  -2  13   9     1515.88     1521.34     90.54 o 
  -1  13   9      708.69      646.25     78.05 o 
   0  13   9      169.33      166.65     67.52 o 
   1  13   9      302.86      312.53     72.56 o 
   2  13   9     1148.28     1184.76     84.20 o 
   3  13   9      209.38      181.46    102.25 o 
   4  13   9        1.19       75.35     79.36 o 
   5  13   9       75.69       91.02     90.73 o 
   6  13   9      127.64       89.30    132.24 o 
   7  13   9        0.93       25.22    141.11 o 
   8  13   9        1.00       -7.73     36.58 o 
   9  13   9      268.20      123.84    150.65 o 
  -9  14   9       37.12       51.35    101.99 o 
  -8  14   9       82.86      166.15     95.67 o 
  -7  14   9       25.77       71.21     83.74 o 
  -6  14   9        0.03       45.88     79.27 o 
  -5  14   9       18.44       49.93     66.07 o 
  -4  14   9       32.25       69.78     65.16 o 
  -3  14   9        4.44       72.88     73.37 o 
  -2  14   9      320.57      309.33     58.73 o 
  -1  14   9      379.62      388.82     77.19 o 
   0  14   9     1785.04     1680.20     95.11 o 
   1  14   9     1986.65     1857.64    139.52 o 
   2  14   9       50.59       94.62     86.58 o 
   3  14   9      142.62       88.65     80.61 o 
   4  14   9        1.03       -2.42     29.49 o 
   5  14   9       30.73       24.24    142.53 o 
   6  14   9       73.28      -10.99     58.11 o 
   7  14   9        5.24        6.82    157.47 o 
   8  14   9        6.42       93.62    142.70 o 
  -7  15   9        1.98      152.73    103.26 o 
  -6  15   9      545.17      573.46     76.11 o 
  -5  15   9        1.15       48.59     77.16 o 
  -4  15   9      130.56      125.74     78.30 o 
  -3  15   9      991.58     1056.33     74.68 o 
  -2  15   9      197.91      275.07     63.80 o 
  -1  15   9        9.19       21.44     70.25 o 
   0  15   9      157.31      178.47     80.39 o 
   1  15   9       65.27       10.89     26.89 o 
   2  15   9        2.12      -20.99     68.65 o 
   3  15   9      160.29      165.25     97.51 o 
   4  15   9      142.03       83.12     92.95 o 
   5  15   9        0.00       21.61    100.56 o 
   6  15   9        4.21       13.89    111.48 o 
   7  15   9       16.48       96.81    111.89 o 
  -5  16   9      130.03      135.38     92.51 o 
  -4  16   9      199.58      178.49     83.96 o 
  -3  16   9      239.89      242.34     84.30 o 
  -2  16   9      238.21      262.77     66.20 o 
  -1  16   9       11.00        7.67     94.98 o 
   0  16   9      245.21      283.64     79.25 o 
   1  16   9      190.97      143.51     76.35 o 
   2  16   9        1.11       57.00     82.30 o 
   3  16   9       21.08       83.54     97.23 o 
   4  16   9       13.25       27.36     93.63 o 
   5  16   9       61.61       85.09    156.42 o 
  -2  17   9      321.35      270.78     83.84 o 
  -1  17   9      130.38      132.24     91.52 o 
   0  17   9      177.25      124.52     91.36 o 
   1  17   9       69.73       53.41     88.54 o 
 -15   0  10     1089.46     1028.61    137.02 o 
 -14   0  10       37.10       48.31     90.13 o 
 -13   0  10       40.42       22.40     64.87 o 
 -12   0  10       21.39       -5.58     79.65 o 
 -11   0  10      916.24      903.56     90.79 o 
 -10   0  10      102.88      132.55     74.41 o 
  -9   0  10      547.56      491.29     72.46 o 
  -8   0  10     1357.67     1421.02     88.50 o 
  -7   0  10      422.70      454.02     39.51 o 
  -6   0  10       84.36       85.54     38.22 o 
  -5   0  10    15792.50    15502.55    149.91 o 
  -4   0  10        0.91       12.27     52.03 o 
  -3   0  10        9.07       21.34     29.52 o 
  -2   0  10     3436.76     3250.99     56.10 o 
  -1   0  10     1272.91     1223.11     36.46 o 
   0   0  10     3096.26     3166.79     60.35 o 
   1   0  10     5328.76     5281.40    111.57 o 
   2   0  10       21.06        5.58     33.97 o 
   3   0  10      757.03      747.79     82.71 o 
   5   0  10      915.05      856.41    106.34 o 
   6   0  10      768.24      759.15    102.02 o 
   7   0  10    14089.79    14018.78    282.67 o 
   8   0  10       75.00      144.74     95.66 o 
   9   0  10     1569.10     1564.43    134.97 o 
  10   0  10      130.89      141.56     90.21 o 
  11   0  10      145.64      135.65    114.75 o 
  12   0  10      561.49      629.18    151.56 o 
  13   0  10     1787.94     1957.76    184.96 o 
  14   0  10       76.07       56.80     97.44 o 
 -15   1  10       20.07      101.35     83.10 o 
 -14   1  10       26.97       -0.13     16.20 o 
 -13   1  10       44.84       16.11     24.70 o 
 -12   1  10      501.48      500.34     68.62 o 
 -11   1  10     1018.06     1021.31     72.55 o 
 -10   1  10        7.47       20.72     61.54 o 
  -9   1  10        0.51       53.20     54.68 o 
  -8   1  10     3082.96     2903.30     95.32 o 
  -7   1  10       60.15       66.71     26.99 o 
  -6   1  10       63.76       61.46     26.72 o 
  -5   1  10       37.09       38.82     27.58 o 
  -4   1  10        1.01       -2.87      5.56 o 
  -3   1  10      273.36      266.64     18.60 o 
  -2   1  10     2140.76     2233.47     38.95 o 
  -1   1  10       57.13       65.09     18.79 o 
   0   1  10      187.75      192.24     26.46 o 
   1   1  10     3933.14     3977.25     88.65 o 
   2   1  10       54.44       66.37     37.45 o 
   3   1  10        1.43       33.17     64.53 o 
   5   1  10      211.98      254.68     58.52 o 
   6   1  10      917.52      887.46     75.06 o 
   7   1  10       82.91       81.45     71.58 o 
   8   1  10       39.55       61.67     76.26 o 
   9   1  10      491.22      491.68     73.66 o 
  10   1  10     7324.19     7665.01    185.41 o 
  11   1  10      192.18      275.33     87.60 o 
  12   1  10       40.18       95.01     66.44 o 
  13   1  10       77.74       91.91    106.07 o 
  14   1  10        7.23       17.41     39.17 o 
 -15   2  10        9.64       59.60     87.93 o 
 -14   2  10        0.65       55.63     92.76 o 
 -13   2  10        1.44       -0.11     16.36 o 
 -12   2  10      119.53      109.30     67.61 o 
 -11   2  10       70.05       51.04     62.71 o 
 -10   2  10      537.73      526.03     63.67 o 
  -9   2  10      749.65      831.85     62.28 o 
  -8   2  10       27.46       47.22     51.27 o 
  -7   2  10       75.44       48.17     44.16 o 
  -6   2  10       52.48       44.71     19.75 o 
  -5   2  10      442.61      445.14     30.74 o 
  -4   2  10      205.78      180.63     17.07 o 
  -3   2  10       33.79       28.38     18.03 o 
  -2   2  10      834.61      811.47     26.06 o 
  -1   2  10       72.63       63.40     25.13 o 
   0   2  10      283.50      282.64     26.15 o 
   1   2  10     1891.56     1951.31     47.85 o 
   2   2  10        0.32       17.47     44.30 o 
   3   2  10      106.16      132.69     50.04 o 
   5   2  10       15.10       13.91     55.11 o 
   6   2  10      808.74      715.53     88.05 o 
   7   2  10     5532.23     5505.95    140.11 o 
   8   2  10      839.74      820.63     73.69 o 
   9   2  10       91.39      133.75     58.41 o 
  10   2  10      986.59      937.47     81.68 o 
  11   2  10      513.79      554.17     80.09 o 
  12   2  10      229.12      237.81     74.99 o 
  13   2  10       23.13       58.95     83.69 o 
  14   2  10      426.78      547.00     91.85 o 
 -14   3  10      340.42      249.42     80.38 o 
 -13   3  10      191.35      136.94     74.24 o 
 -12   3  10      964.43      929.14     76.16 o 
 -11   3  10      668.37      710.14     66.91 o 
 -10   3  10       32.72       28.32     53.27 o 
  -9   3  10      320.02      250.43     55.04 o 
  -8   3  10     3748.46     3963.05     91.67 o 
  -7   3  10      125.68      107.35     54.97 o 
  -6   3  10       31.17       34.45     31.30 o 
  -5   3  10       27.90       44.95     25.06 o 
  -4   3  10      164.05      154.88     24.98 o 
  -3   3  10     1018.24      974.96     37.09 o 
  -2   3  10     6963.67     6961.96     61.11 o 
  -1   3  10      311.29      306.26     38.90 o 
   0   3  10       47.03       19.70     13.06 o 
   1   3  10     3460.72     3390.91     77.63 o 
   2   3  10      790.03      824.42     43.75 o 
   3   3  10      263.30      245.53     59.79 o 
   4   3  10     3310.43     3238.88     93.98 o 
   5   3  10      585.86      607.31     59.77 o 
   6   3  10     1831.76     1903.21     77.35 o 
   7   3  10     8655.68     8867.00    141.78 o 
   8   3  10      141.22      154.57     65.77 o 
   9   3  10       10.80       29.85     66.80 o 
  10   3  10     3653.84     3670.12    111.90 o 
  11   3  10       21.40       52.74     63.70 o 
  12   3  10       74.98       91.27     78.00 o 
  13   3  10      592.04      727.66     93.00 o 
  14   3  10        3.05       21.79     53.55 o 
 -14   4  10      233.91      241.89     78.09 o 
 -13   4  10        9.63       49.76     73.50 o 
 -12   4  10        2.36       26.38     63.41 o 
 -11   4  10      346.12      403.87     64.33 o 
 -10   4  10       11.47       25.56     57.44 o 
  -9   4  10       20.97        1.13     45.98 o 
  -8   4  10     2911.58     3066.96     85.30 o 
  -7   4  10       24.32       43.05     43.47 o 
  -6   4  10      191.74      193.91     31.62 o 
  -5   4  10     4337.39     4439.89     49.83 o 
  -4   4  10      192.63      185.20     25.87 o 
  -3   4  10      113.58      110.53     18.61 o 
  -2   4  10      955.62      999.06     53.98 o 
  -1   4  10       13.71      -15.95     34.40 o 
   0   4  10      163.16      202.37     35.53 o 
   1   4  10     1583.81     1675.83     54.98 o 
   2   4  10       54.62       43.36     65.44 o 
   3   4  10     3547.42     3627.35    102.47 o 
   4   4  10     5349.81     5223.36    125.52 o 
   5   4  10       85.26       88.19     40.38 o 
   6   4  10       10.48       30.62     54.13 o 
   7   4  10     2438.21     2430.35     91.94 o 
   8   4  10       48.24       80.16     59.99 o 
   9   4  10      604.90      542.80     73.80 o 
  10   4  10       25.73       75.66     65.62 o 
  11   4  10       17.87       53.07     65.27 o 
  12   4  10      323.93      319.84     75.49 o 
  13   4  10      144.77      125.66     78.41 o 
  14   4  10        0.54       92.04    120.25 o 
 -14   5  10       64.27       97.94     83.77 o 
 -13   5  10      203.85      225.83     72.96 o 
 -12   5  10      202.24      156.97     68.69 o 
 -11   5  10      233.73      277.34     62.51 o 
 -10   5  10       38.29       66.37     57.60 o 
  -9   5  10      372.65      414.45     54.49 o 
  -8   5  10     1664.30     1663.48     68.67 o 
  -7   5  10       25.62       26.59     35.22 o 
  -6   5  10      162.19      153.15     31.20 o 
  -5   5  10      194.57      217.65     28.64 o 
  -4   5  10        7.09       13.75     22.32 o 
  -3   5  10        1.72       34.39     35.15 o 
  -2   5  10      118.94       88.84     39.01 o 
  -1   5  10      868.61      903.42     50.38 o 
   0   5  10     1209.45     1262.59     50.27 o 
   1   5  10      956.86      964.45     61.72 o 
   2   5  10        4.47       -3.48     57.51 o 
   3   5  10       59.51       72.80     57.55 o 
   4   5  10      949.66     1053.11     72.94 o 
   5   5  10      883.14      871.75     70.60 o 
   6   5  10      218.19      159.69     54.07 o 
   7   5  10       60.30       10.91     37.17 o 
   8   5  10      327.60      270.90     61.34 o 
   9   5  10      513.76      454.38     75.79 o 
  10   5  10       18.85       48.23     55.45 o 
  11   5  10        0.34       12.93     50.27 o 
  12   5  10       23.77        8.86     23.52 o 
  13   5  10      969.91      990.24     90.31 o 
 -14   6  10      329.93      397.09    108.66 o 
 -13   6  10       85.95       73.35    101.32 o 
 -12   6  10        4.05       -1.44    104.97 o 
 -11   6  10      587.27      434.61    107.14 o 
 -10   6  10      150.11      124.50     56.57 o 
  -9   6  10      226.96      201.32     53.71 o 
  -8   6  10      286.82      364.12     73.65 o 
  -7   6  10       58.12       52.40    103.41 o 
  -6   6  10      256.78      232.65     41.84 o 
  -5   6  10      524.90      556.74     47.29 o 
  -4   6  10       79.38       42.96     36.64 o 
  -3   6  10      352.30      339.12     43.30 o 
  -2   6  10       15.73       30.83     34.99 o 
  -1   6  10      575.53      601.71     40.37 o 
   0   6  10      878.78      902.77     46.68 o 
   1   6  10       10.36      -19.25     63.94 o 
   2   6  10      138.20      171.12     67.21 o 
   3   6  10      224.89      208.25     63.08 o 
   4   6  10    20501.21    20950.26    531.82 o 
   5   6  10      356.22      345.29     64.13 o 
   6   6  10      693.13      659.18    124.29 o 
   7   6  10      436.36      410.87     79.26 o 
   8   6  10      573.32      484.21     79.00 o 
   9   6  10      452.60      333.28     93.52 o 
  10   6  10       30.28       18.98     65.14 o 
  11   6  10       39.56       48.64     98.78 o 
  12   6  10        0.90       -5.43     62.17 o 
  13   6  10       31.24       51.48    115.36 o 
 -13   7  10       13.64       12.04    159.06 o 
 -12   7  10        6.42       12.27    114.52 o 
 -11   7  10     2073.82     1953.67    174.73 o 
 -10   7  10      106.56       19.09    127.47 o 
  -9   7  10       37.48       80.44    114.07 o 
  -8   7  10        2.04      -58.62     78.62 o 
  -7   7  10        6.66       63.95     67.87 o 
  -6   7  10      119.08      138.87     47.52 o 
  -5   7  10       30.59       12.74     38.43 o 
  -4   7  10       43.10       39.35     36.69 o 
  -3   7  10      384.31      358.76     47.16 o 
  -2   7  10     2977.76     3068.93     85.14 o 
  -1   7  10       41.92        6.96     31.82 o 
   0   7  10     1173.62     1155.56     49.32 o 
   1   7  10     3140.53     3155.82     90.85 o 
   2   7  10      381.59      381.73     58.87 o 
   3   7  10     1167.01     1190.68     76.80 o 
   4   7  10      707.94      746.50     70.02 o 
   5   7  10       48.39       49.89     53.78 o 
   6   7  10      562.97      545.56    131.34 o 
   7   7  10     5514.73     5550.62    217.91 o 
   8   7  10       19.79       31.82    106.10 o 
   9   7  10        0.49      -12.18     90.55 o 
  10   7  10       90.02      192.24     92.92 o 
  11   7  10      413.81      519.84    101.46 o 
  12   7  10      223.38      145.87     93.08 o 
  13   7  10      818.39      762.46    116.29 o 
 -13   8  10        2.34       35.90    137.24 o 
 -12   8  10        2.44      -16.59    140.88 o 
 -11   8  10      107.60      156.10    125.20 o 
 -10   8  10       14.38      -31.58    102.25 o 
  -9   8  10      269.08      150.88     96.12 o 
  -8   8  10      135.68      168.00     76.95 o 
  -7   8  10      512.34      614.40     72.23 o 
  -6   8  10      186.07      177.47     50.48 o 
  -5   8  10     1499.55     1621.78     63.65 o 
  -4   8  10      696.23      656.30     52.74 o 
  -3   8  10      705.48      735.99     53.08 o 
  -2   8  10      385.85      352.28     55.24 o 
  -1   8  10       11.78      -22.24     21.20 o 
   0   8  10      516.36      498.21     38.15 o 
   1   8  10      282.42      230.46     57.70 o 
   2   8  10       32.49       36.07     58.77 o 
   3   8  10      413.37      409.46    106.57 o 
   4   8  10      688.01      634.91     65.41 o 
   5   8  10       25.35      -23.86     59.99 o 
   6   8  10       65.50       25.90    119.75 o 
   7   8  10      738.87      891.63    126.34 o 
   8   8  10        8.87       -7.27     51.81 o 
   9   8  10       10.44       34.79     81.82 o 
  10   8  10       58.60       60.58     95.12 o 
  11   8  10        6.77       62.78    105.63 o 
  12   8  10      217.62      222.57    110.47 o 
 -12   9  10      194.57      108.84    164.06 o 
 -11   9  10       57.61       77.48    117.25 o 
 -10   9  10       86.26       89.53    109.98 o 
  -9   9  10      224.68      229.27    112.70 o 
  -8   9  10      267.96      240.69     69.39 o 
  -7   9  10        7.89       21.95     83.14 o 
  -6   9  10      237.26      247.51     53.58 o 
  -5   9  10      486.12      492.01     55.20 o 
  -4   9  10      379.11      398.21     49.90 o 
  -3   9  10       27.04        8.59     47.77 o 
  -2   9  10      103.63       85.09     52.27 o 
  -1   9  10      322.29      284.79     61.71 o 
   0   9  10        0.89      -11.55     48.74 o 
   1   9  10     5814.91     5741.30    118.13 o 
   2   9  10     1205.70     1164.50     73.90 o 
   3   9  10      674.09      834.10     88.79 o 
   4   9  10      375.34      387.64     95.21 o 
   6   9  10        2.09       12.72    118.16 o 
   7   9  10        0.10       75.44    100.43 o 
   8   9  10        9.25      -33.17    102.02 o 
   9   9  10      483.00      596.92    148.83 o 
  10   9  10       12.15       73.88     96.54 o 
  11   9  10       77.43       69.13    105.75 o 
  12   9  10      479.77      627.86    115.05 o 
 -12  10  10        0.17       22.27    169.28 o 
 -11  10  10      285.48      148.15    151.79 o 
 -10  10  10       14.19       48.40    125.65 o 
  -9  10  10       61.62       91.63     93.51 o 
  -8  10  10      589.45      495.64    150.42 o 
  -7  10  10        8.26       57.44     87.58 o 
  -6  10  10       57.39        0.67     18.26 o 
  -5  10  10       25.44       41.94     55.29 o 
  -4  10  10       20.99       24.40     53.66 o 
  -3  10  10       13.34       32.28     55.44 o 
  -2  10  10      121.81       98.89     57.79 o 
  -1  10  10       11.74        0.89     52.78 o 
   0  10  10     1229.42     1276.25     79.73 o 
   1  10  10     7936.58     8154.04    142.06 o 
   2  10  10       49.60       47.93     39.38 o 
   3  10  10      108.46       55.83     72.39 o 
   4  10  10     2554.93     2438.60    114.33 o 
   5  10  10      592.98      663.27    127.70 o 
   6  10  10      142.20      174.05    101.34 o 
   7  10  10       28.90      148.60    134.06 o 
   8  10  10        0.59       -7.04    161.56 o 
   9  10  10      323.11      268.12    136.79 o 
  10  10  10      176.77      208.36    154.97 o 
  11  10  10        0.74       -0.95     81.49 o 
 -11  11  10      193.01       93.16    170.19 o 
 -10  11  10      240.34      279.78    105.07 o 
  -9  11  10        0.20      -35.90     49.08 o 
  -8  11  10       20.78       59.34     86.17 o 
  -7  11  10        5.23       -0.80     15.89 o 
  -6  11  10        2.37      -32.08    130.20 o 
  -5  11  10      104.83       98.67     65.81 o 
  -4  11  10      233.69      239.74     53.13 o 
  -3  11  10      502.53      560.74     56.00 o 
  -2  11  10      580.66      687.52     67.08 o 
  -1  11  10      357.53      399.66     64.19 o 
   0  11  10       28.62       27.90     48.98 o 
   1  11  10      238.25      189.56     62.63 o 
   2  11  10      287.28      281.47     60.14 o 
   3  11  10        1.46       -2.36     26.91 o 
   4  11  10     4899.84     4714.83    152.77 o 
   5  11  10       88.63       77.03    125.65 o 
   6  11  10        0.47       10.45    129.29 o 
   7  11  10      252.15      276.30    131.34 o 
   8  11  10      129.55      114.29    113.16 o 
 -10  12  10      135.08      124.97    161.10 o 
  -9  12  10       31.51       47.69    110.05 o 
  -8  12  10       17.37       36.76    148.99 o 
  -7  12  10      642.47      697.84    104.54 o 
  -6  12  10      246.36      198.51     71.21 o 
  -5  12  10       36.56       22.96     45.11 o 
  -4  12  10      492.87      490.27     65.41 o 
  -3  12  10        7.48       -2.02     23.69 o 
  -2  12  10       82.08       89.86     58.50 o 
  -1  12  10       61.63       34.16     71.12 o 
   0  12  10      310.46      293.88     62.59 o 
   1  12  10        9.42      -10.21     59.10 o 
   2  12  10        0.57       18.92     60.54 o 
   3  12  10        0.58        0.82      8.59 o 
   4  12  10        0.33      -34.72     84.82 o 
   5  12  10      293.22      269.61     83.53 o 
   6  12  10      509.56      437.63    129.29 o 
   7  12  10      160.00      102.93    103.61 o 
   8  12  10       37.21      239.49    143.15 o 
   9  12  10       33.17      -11.13     88.39 o 
  -9  13  10       26.97       90.16    104.67 o 
  -8  13  10      134.63      118.89    102.48 o 
  -7  13  10       13.74       86.89    105.08 o 
  -6  13  10      343.12      260.69     71.16 o 
  -5  13  10      934.42      761.67     76.94 o 
  -4  13  10      111.17       86.16     58.87 o 
  -3  13  10      165.34      216.29     63.60 o 
  -2  13  10     2263.06     2278.98     94.40 o 
  -1  13  10       65.43       92.25     63.57 o 
   0  13  10       11.11       15.97     79.51 o 
   1  13  10      321.61      282.26     72.25 o 
   2  13  10       39.34       86.43     74.23 o 
   3  13  10       28.33       47.62     74.77 o 
   4  13  10        3.09       -8.02     67.40 o 
   5  13  10       10.33       -0.35     84.31 o 
   6  13  10       11.82       -6.47     18.18 o 
   8  13  10       49.01       -7.27     21.81 o 
  -8  14  10      265.26      314.56    102.44 o 
  -7  14  10      230.19      334.99    105.65 o 
  -6  14  10       23.67      106.46     82.79 o 
  -5  14  10       86.58       86.54     75.53 o 
  -4  14  10       67.86       96.73     75.81 o 
  -3  14  10       83.46       99.90     65.85 o 
  -2  14  10      758.93      671.84     74.04 o 
  -1  14  10      460.96      463.13     77.46 o 
   0  14  10        0.00       41.29     70.63 o 
   1  14  10     2197.32     2161.05    100.63 o 
   2  14  10        2.32       22.41     61.96 o 
   3  14  10       84.26      174.99     85.82 o 
   4  14  10        1.05      -32.36     80.67 o 
   5  14  10        4.90       56.11     92.70 o 
   6  14  10      147.99      178.56     92.45 o 
   7  14  10       76.12       62.17    110.20 o 
  -6  15  10        1.69      104.46     84.92 o 
  -5  15  10        2.47      105.93     99.28 o 
  -4  15  10      154.66      175.30     84.00 o 
  -3  15  10      117.17      105.66     64.24 o 
  -2  15  10       20.23       23.15     66.00 o 
  -1  15  10      343.56      278.08     78.82 o 
   0  15  10       93.53      155.47     74.25 o 
   1  15  10      229.50      293.41     77.73 o 
   2  15  10      713.63      679.56     85.03 o 
   3  15  10      347.28      414.92    120.31 o 
   4  15  10      225.42      202.41    108.35 o 
   5  15  10        6.95       30.93    106.31 o 
  -4  16  10       31.75      121.25     93.51 o 
  -3  16  10      260.78      253.92     92.37 o 
  -2  16  10      798.30      790.87     88.16 o 
  -1  16  10       29.87       33.79     39.98 o 
   0  16  10       44.96       31.94     76.06 o 
   1  16  10        7.92       69.21    105.61 o 
   2  16  10       83.65      108.01     90.81 o 
   3  16  10        8.25       59.04    106.92 o 
 -14   1  11        1.54        0.91     18.96 o 
 -13   1  11       65.39       82.75     77.91 o 
 -12   1  11      207.82      197.69     70.81 o 
 -11   1  11      334.55      261.67     63.96 o 
 -10   1  11       13.73       21.85     58.22 o 
  -9   1  11       75.09       72.09     52.03 o 
  -8   1  11       17.49       25.86     37.79 o 
  -7   1  11      257.36      264.08     46.20 o 
  -6   1  11       74.60       84.86     28.71 o 
  -5   1  11    10662.59    10836.72     92.92 o 
  -4   1  11      116.10      115.18     26.54 o 
  -3   1  11       95.28       84.59     17.62 o 
  -2   1  11      304.72      300.53     21.84 o 
  -1   1  11       75.00       62.54     19.59 o 
   0   1  11       60.82       79.47     24.86 o 
   1   1  11     1525.23     1587.12     53.77 o 
   2   1  11       99.19       74.79     39.12 o 
   5   1  11        1.61      -10.32     16.39 o 
   6   1  11     1278.59     1454.44     89.46 o 
   7   1  11     2186.06     2336.93    102.94 o 
   8   1  11      580.72      550.01     80.20 o 
   9   1  11       42.94       64.41     65.18 o 
  10   1  11     2070.06     2151.21    121.44 o 
  11   1  11     1564.15     1598.43     94.77 o 
  12   1  11      250.12      246.73     79.72 o 
  13   1  11        0.25       -6.96     16.19 o 
 -14   2  11       81.23       76.98     84.61 o 
 -13   2  11        2.04       13.01     68.56 o 
 -12   2  11      180.38      165.89     66.28 o 
 -11   2  11      340.21      284.30     64.09 o 
 -10   2  11      448.69      409.64     62.46 o 
  -9   2  11       63.99       77.50     60.07 o 
  -8   2  11     2252.89     2191.39     77.51 o 
  -7   2  11      285.37      236.37     51.45 o 
  -6   2  11       24.61       50.85     35.77 o 
  -5   2  11     4209.35     4061.51     66.00 o 
  -4   2  11      887.05      895.79     34.16 o 
  -3   2  11      487.41      476.90     24.55 o 
  -2   2  11      746.69      735.30     28.29 o 
  -1   2  11        0.01        7.00     18.97 o 
   0   2  11        0.22        4.28     20.57 o 
   1   2  11      259.18      237.34     36.36 o 
   2   2  11      513.35      484.87     42.71 o 
   3   2  11       28.30       69.76     75.21 o 
   4   2  11      944.66      818.46    102.71 o 
   5   2  11      370.38      394.51     65.31 o 
   6   2  11        3.97       33.28     62.96 o 
   7   2  11     2518.22     2476.88     91.84 o 
   8   2  11     1239.78     1202.92     81.30 o 
   9   2  11     1876.61     1886.70     89.85 o 
  10   2  11      943.25      820.28     81.12 o 
  11   2  11      118.42       86.11     76.23 o 
  12   2  11        6.23       65.06     67.53 o 
  13   2  11       27.01        2.69     19.71 o 
 -14   3  11       88.35       90.75     99.80 o 
 -13   3  11        6.89        7.46     56.11 o 
 -12   3  11       48.17       94.04     66.19 o 
 -11   3  11     1015.16      903.58     71.73 o 
 -10   3  11      565.07      510.43     63.24 o 
  -9   3  11      508.17      486.88     57.26 o 
  -8   3  11      325.83      305.88     52.42 o 
  -7   3  11       21.70       30.73     49.31 o 
  -6   3  11      110.45      105.73     36.16 o 
  -5   3  11      597.30      599.19     34.73 o 
  -4   3  11       26.21       42.35     27.96 o 
  -3   3  11        3.78       22.75     21.86 o 
  -2   3  11     8337.24     8409.59     64.19 o 
  -1   3  11       70.28       58.95     46.50 o 
   0   3  11       34.11        8.50     16.35 o 
   1   3  11       28.27       62.17     34.08 o 
   2   3  11        0.23        6.54     51.11 o 
   3   3  11      401.71      414.12     65.97 o 
   4   3  11      324.32      302.69     43.47 o 
   5   3  11      163.80      117.78     50.05 o 
   6   3  11        5.47       48.08     56.19 o 
   7   3  11     4661.73     4684.39    114.15 o 
   8   3  11      547.38      490.02     61.40 o 
   9   3  11      954.55      987.63     77.83 o 
  10   3  11       79.77       87.37     76.29 o 
  11   3  11      125.17      174.22     77.02 o 
  12   3  11       41.86       19.20     49.30 o 
  13   3  11       64.89       75.91     86.04 o 
 -14   4  11      123.63       54.23    101.17 o 
 -13   4  11       75.60      120.81     73.73 o 
 -12   4  11      141.52      161.81     69.91 o 
 -11   4  11      215.79      176.66     62.38 o 
 -10   4  11        1.22       13.69     22.48 o 
  -9   4  11      343.11      317.72     55.83 o 
  -8   4  11     6555.84     6583.71    112.88 o 
  -7   4  11     1707.63     1765.27     66.59 o 
  -6   4  11      362.09      368.71     39.14 o 
  -5   4  11     1634.11     1632.18     38.82 o 
  -4   4  11       31.94       -3.96     43.78 o 
  -3   4  11      332.99      383.73     41.88 o 
  -2   4  11     1453.39     1458.78     53.96 o 
  -1   4  11      173.26      146.13     35.89 o 
   0   4  11      132.20      141.49     36.97 o 
   1   4  11      243.00      181.77     42.01 o 
   2   4  11       12.47       46.63     60.18 o 
   3   4  11       59.02        2.84     39.26 o 
   4   4  11       24.67        2.37     25.77 o 
   5   4  11      368.67      326.66     59.19 o 
   6   4  11     1015.91     1057.62     74.85 o 
   7   4  11     1328.50     1358.51     80.40 o 
   8   4  11       65.13       84.55     63.15 o 
   9   4  11       91.89       58.31     68.01 o 
  10   4  11      405.41      312.87     71.25 o 
  11   4  11       30.77       51.78     69.49 o 
  12   4  11       62.35       66.63     56.76 o 
  13   4  11      202.33      212.79     83.68 o 
 -13   5  11       51.41       48.36     89.64 o 
 -12   5  11       62.03       98.85     92.16 o 
 -11   5  11      259.46      286.26     77.40 o 
 -10   5  11       53.36       94.57     76.29 o 
  -9   5  11      349.71      305.69     80.63 o 
  -8   5  11      729.97      784.48     84.13 o 
  -7   5  11      161.40      183.91     60.73 o 
  -6   5  11      138.41      156.56     60.88 o 
  -5   5  11     2397.58     2460.20     66.51 o 
  -4   5  11      789.01      696.55     49.54 o 
  -3   5  11        1.48       30.11     37.50 o 
  -2   5  11     5888.73     5901.92     87.30 o 
  -1   5  11      117.10      149.07     39.74 o 
   0   5  11      106.42       89.85     40.99 o 
   1   5  11      870.49      833.29     52.52 o 
   2   5  11      348.42      272.37     63.73 o 
   3   5  11      952.94     1061.61     88.05 o 
   4   5  11      663.80      708.04    100.77 o 
   5   5  11      397.56      304.71     52.91 o 
   6   5  11      449.27      492.35     67.29 o 
   7   5  11       73.96       56.06     69.02 o 
   8   5  11      340.49      335.26     66.06 o 
   9   5  11      109.59       33.63     66.51 o 
  10   5  11     1230.15     1222.30     85.86 o 
  11   5  11      384.12      306.91     78.07 o 
  12   5  11       69.22      176.18     88.64 o 
  13   5  11      292.33      279.86    100.92 o 
 -13   6  11      180.14      159.58    100.63 o 
 -12   6  11       50.38       72.61     95.99 o 
 -11   6  11      226.53      271.94     87.81 o 
 -10   6  11      267.02      280.77    103.95 o 
  -9   6  11       16.67       28.55     83.04 o 
  -8   6  11        0.84       -4.32    103.39 o 
  -7   6  11      899.56      874.44     73.65 o 
  -6   6  11      154.47      136.49     48.10 o 
  -5   6  11     1253.88     1256.40     57.15 o 
  -4   6  11      543.50      520.50     49.93 o 
  -3   6  11      149.59      124.39     32.87 o 
  -2   6  11     1688.88     1717.77     57.27 o 
  -1   6  11      259.87      239.94     41.70 o 
   0   6  11        3.95        1.24      8.40 o 
   1   6  11      282.37      265.19     61.34 o 
   2   6  11      500.59      493.50     56.72 o 
   3   6  11      397.17      407.36     69.29 o 
   4   6  11     1149.28     1018.75     77.16 o 
   5   6  11     1472.82     1455.79     81.12 o 
   6   6  11     1062.08     1000.92     90.24 o 
   7   6  11     1103.48      945.42     97.12 o 
   8   6  11       20.37       91.26     73.82 o 
   9   6  11      132.94       91.24     80.69 o 
  10   6  11      405.70      371.15    104.42 o 
  11   6  11      124.45      212.00    111.00 o 
  12   6  11      558.79      613.91    101.14 o 
 -13   7  11       42.39       23.40    165.65 o 
 -12   7  11      476.52      543.06    150.19 o 
 -11   7  11      362.97      249.26    139.06 o 
 -10   7  11      398.90      369.24    128.84 o 
  -9   7  11      113.96      130.65    122.02 o 
  -8   7  11      183.08      171.06     79.14 o 
  -7   7  11        2.98       80.07     68.79 o 
  -6   7  11      587.51      565.04     56.75 o 
  -5   7  11     1323.48     1261.59     60.52 o 
  -4   7  11       32.43       46.96     44.87 o 
  -3   7  11       29.81       46.69     42.58 o 
  -2   7  11       82.77       97.92     35.77 o 
  -1   7  11      281.71      274.01     42.42 o 
   0   7  11       19.08       49.87     38.80 o 
   1   7  11     2483.57     2542.72     86.05 o 
   2   7  11        0.00        2.44      8.32 o 
   3   7  11       31.68       14.55     75.67 o 
   4   7  11     4145.17     4041.84    245.29 o 
   5   7  11       45.47       44.78     59.87 o 
   6   7  11      357.16      365.38    114.98 o 
   7   7  11       87.98       39.54    127.70 o 
   8   7  11       57.40      122.41     86.49 o 
   9   7  11       50.34       80.66     95.42 o 
  10   7  11      305.37      196.17     84.50 o 
  11   7  11       37.20       89.97    107.40 o 
  12   7  11       81.51      193.11    120.36 o 
 -12   8  11        4.82       41.35    147.47 o 
 -11   8  11      607.98      646.91    152.24 o 
 -10   8  11      187.87       83.16    140.20 o 
  -9   8  11       63.13       59.31    129.97 o 
  -8   8  11      983.68     1013.17    111.39 o 
  -7   8  11      337.04      395.49     81.05 o 
  -6   8  11      270.15      207.72     53.70 o 
  -5   8  11      130.50      123.92     45.56 o 
  -4   8  11      542.69      521.18     52.25 o 
  -3   8  11      235.62      212.92     48.59 o 
  -2   8  11     1446.59     1441.75     73.61 o 
  -1   8  11      212.38      196.03     47.49 o 
   0   8  11        7.93       46.75     60.25 o 
   1   8  11      190.97      202.07     57.33 o 
   2   8  11      238.00      203.56     62.32 o 
   3   8  11      743.21      686.07     72.91 o 
   4   8  11      233.42      251.38     63.02 o 
   5   8  11        5.23       45.22    112.48 o 
   6   8  11      505.50      446.72    127.25 o 
   7   8  11      313.15      261.99    130.20 o 
   8   8  11        1.79       58.40    131.34 o 
   9   8  11       73.85       80.04     90.33 o 
  10   8  11      504.45      543.10    110.62 o 
  11   8  11       91.54       73.63    115.19 o 
 -12   9  11        9.41       -1.36      5.00 o 
 -11   9  11      271.39      319.70    163.60 o 
 -10   9  11      789.88      520.57    147.47 o 
  -9   9  11      144.96      103.98     95.58 o 
  -8   9  11      553.05      599.14    121.91 o 
  -7   9  11      453.03      405.89     95.32 o 
  -6   9  11       19.45       -6.52     16.66 o 
  -5   9  11      409.71      426.08     54.39 o 
  -4   9  11      297.12      291.12     54.57 o 
  -3   9  11        7.89      -12.02     41.96 o 
  -2   9  11      176.32      165.42     58.95 o 
  -1   9  11       72.96       70.22     51.99 o 
   0   9  11      154.16      157.25     54.01 o 
   1   9  11     1649.22     1647.84     73.12 o 
   2   9  11        8.89        8.22     81.12 o 
   3   9  11      982.88      989.72     87.76 o 
   4   9  11      258.59      217.61     62.03 o 
   5   9  11        1.87       -7.27     48.85 o 
   6   9  11       67.46      147.01    129.74 o 
   7   9  11       57.15       79.30    105.66 o 
   8   9  11        0.61       49.99    121.79 o 
   9   9  11        0.01       97.71    124.97 o 
  10   9  11      224.82      248.57    100.40 o 
  11   9  11        1.12       -5.06     26.70 o 
 -11  10  11       80.04      114.98    164.74 o 
 -10  10  11      169.84      105.07    110.22 o 
  -9  10  11      134.00      124.52    140.65 o 
  -8  10  11      435.02      517.15     89.04 o 
  -7  10  11       33.41        6.97     60.24 o 
  -6  10  11        1.85        8.06     50.14 o 
  -5  10  11      151.42      159.50     64.98 o 
  -4  10  11       93.65       77.47     59.58 o 
  -3  10  11       42.27       30.93     53.13 o 
  -2  10  11     1031.46     1040.58     70.44 o 
  -1  10  11     1169.64     1193.53     78.16 o 
   0  10  11      736.16      757.76     69.60 o 
   1  10  11     1239.43     1191.54     82.96 o 
   2  10  11      663.52      699.53     71.61 o 
   3  10  11        0.08       11.28     47.82 o 
   4  10  11     2818.05     2594.99    128.48 o 
   5  10  11       25.18       34.54    125.43 o 
   6  10  11        0.45        9.09    106.57 o 
   7  10  11      162.39      274.49    144.51 o 
   8  10  11       17.16      156.78    152.01 o 
   9  10  11      153.46      182.01    155.88 o 
  10  10  11        0.26       47.78    120.14 o 
 -10  11  11       20.41       45.44    163.37 o 
  -9  11  11       64.05      122.98     96.68 o 
  -8  11  11       30.24       -7.47     55.89 o 
  -7  11  11      163.05      247.71     93.67 o 
  -6  11  11      138.92       54.95     65.83 o 
  -5  11  11       53.36       55.31     69.00 o 
  -4  11  11       35.05       48.04     57.49 o 
  -3  11  11      505.32      447.16     60.73 o 
  -2  11  11      150.20      150.86     65.83 o 
  -1  11  11        3.14        6.98     17.30 o 
   0  11  11       60.92       54.85     66.89 o 
   1  11  11     1455.79     1397.47     84.38 o 
   2  11  11      557.29      567.75     70.73 o 
   3  11  11        3.10        4.40     38.28 o 
   4  11  11      119.30      172.66    101.46 o 
   5  11  11      168.53      161.10    131.56 o 
   6  11  11        0.27        3.64    137.47 o 
   8  11  11        3.50       -4.09     35.22 o 
   9  11  11        0.25        6.82    168.83 o 
  -9  12  11        4.10       38.80     70.10 o 
  -8  12  11      129.98      210.66    103.54 o 
  -7  12  11      317.26      356.83    102.65 o 
  -6  12  11       65.53       18.12     44.12 o 
  -5  12  11       71.20       36.69     42.18 o 
  -4  12  11      241.01      174.36     63.30 o 
  -3  12  11        2.18       56.98     58.51 o 
  -2  12  11       12.44       55.13     69.47 o 
  -1  12  11        0.48       39.09     57.12 o 
   0  12  11       46.11       96.11     64.32 o 
   1  12  11       30.88       65.51     69.49 o 
   2  12  11       16.95       26.95     71.95 o 
   3  12  11        0.03       -6.65     31.84 o 
   4  12  11       31.74       63.67     74.97 o 
   5  12  11        7.32       -0.34     78.19 o 
   6  12  11      447.31      398.10    130.88 o 
   7  12  11      191.42      170.19    116.79 o 
   8  12  11       12.46       97.71    156.10 o 
  -8  13  11        0.09        5.87    135.83 o 
  -7  13  11      108.40      101.56    102.68 o 
  -6  13  11        3.73        1.25     69.12 o 
  -5  13  11      596.27      514.75     76.79 o 
  -4  13  11      332.15      372.88     64.18 o 
  -3  13  11      190.91      216.17     61.40 o 
  -2  13  11        8.17       30.02     73.98 o 
  -1  13  11      214.86      165.53     71.11 o 
   0  13  11       52.63       75.45     68.22 o 
   1  13  11     1011.45      991.57     89.81 o 
   2  13  11      323.06      312.66     79.04 o 
   3  13  11      301.96      349.89     98.02 o 
   4  13  11       41.62       95.84     96.40 o 
   5  13  11       19.03       19.89     86.69 o 
   6  13  11      146.40      108.13     90.50 o 
   7  13  11        1.38       11.59    148.38 o 
  -7  14  11       35.01       59.15    110.07 o 
  -6  14  11      108.21      143.78    110.38 o 
  -5  14  11        1.71        8.91     43.11 o 
  -4  14  11       83.22       75.26     80.24 o 
  -3  14  11       18.46       -2.81     59.78 o 
  -2  14  11       20.78       -3.56     22.91 o 
  -1  14  11       63.61      138.97     73.56 o 
   0  14  11      150.21      171.58     77.71 o 
   1  14  11       81.69       45.88     80.67 o 
   2  14  11        4.28       20.55     56.55 o 
   3  14  11        0.88      -50.90     79.72 o 
   4  14  11        0.59        8.67     50.90 o 
   5  14  11       86.55       55.92    109.20 o 
   6  14  11        0.13       46.81     96.84 o 
  -5  15  11      133.24       78.82     93.11 o 
  -4  15  11        0.73       15.95     40.26 o 
  -3  15  11       62.96       15.83     69.69 o 
  -2  15  11       22.35       23.73     79.75 o 
  -1  15  11        6.22      -43.71     49.91 o 
   0  15  11       39.18       65.72     86.41 o 
   1  15  11        5.05       29.16     78.56 o 
   2  15  11      127.76      153.86     89.74 o 
   3  15  11      120.58      167.78     99.45 o 
   4  15  11       67.43      116.27    107.37 o 
 -13   0  12      318.67      349.65     99.25 o 
 -12   0  12       60.33      104.72     86.48 o 
 -11   0  12      237.91      155.73     76.80 o 
 -10   0  12     1195.54     1120.49     88.83 o 
  -9   0  12       66.81       66.09     73.31 o 
  -8   0  12    10658.77    10571.25    228.02 o 
  -7   0  12    14021.99    14246.82    197.69 o 
  -6   0  12      522.32      573.40     50.01 o 
  -5   0  12      804.89      770.70     48.19 o 
  -4   0  12     4437.20     4556.02    143.10 o 
  -3   0  12     2046.73     2056.22     55.70 o 
  -2   0  12        3.07      -11.07     13.92 o 
  -1   0  12     3743.92     3725.26     56.47 o 
   0   0  12      759.93      773.54     50.64 o 
   1   0  12      592.27      677.60     57.90 o 
   2   0  12      442.85      377.42     78.62 o 
   4   0  12     4427.07     4390.87    157.24 o 
   5   0  12      614.50      624.18     95.89 o 
   6   0  12        6.31      113.16     93.84 o 
   7   0  12      217.53      246.31    101.80 o 
   8   0  12       70.95      122.25    115.88 o 
   9   0  12        7.98      107.70    119.07 o 
  10   0  12     1801.16     1609.88    156.33 o 
  11   0  12      137.31      217.68    133.38 o 
  12   0  12        0.91       22.72    156.56 o 
  13   0  12        5.75       42.95    174.96 o 
 -13   1  12        2.68       49.96     82.54 o 
 -12   1  12       61.33       70.84     73.29 o 
 -11   1  12       30.58       24.87     45.46 o 
 -10   1  12      659.97      661.33     59.18 o 
  -9   1  12      369.89      327.09     49.44 o 
  -8   1  12        0.40       51.37     54.22 o 
  -7   1  12     5399.34     5460.39     93.79 o 
  -6   1  12      231.23      254.83     30.72 o 
  -5   1  12     3069.89     3160.50     53.29 o 
  -4   1  12     6055.71     5922.95     65.76 o 
  -3   1  12       91.42      102.21     28.40 o 
  -2   1  12     2160.11     2198.08     34.12 o 
  -1   1  12        8.03        9.23     20.18 o 
   0   1  12       20.97       32.60     26.16 o 
   1   1  12     1369.99     1366.32     53.57 o 
   2   1  12     1927.64     1866.60     79.31 o 
   4   1  12      483.31      530.64     67.16 o 
   5   1  12      401.92      385.59     66.63 o 
   6   1  12       30.46       35.10     63.58 o 
   7   1  12     1470.06     1464.98     95.19 o 
   8   1  12      442.75      412.51     85.47 o 
   9   1  12       29.20       87.06     81.23 o 
  10   1  12        2.17       22.11    108.25 o 
  11   1  12       96.73       92.78     82.04 o 
  12   1  12       76.90       63.51     81.53 o 
  13   1  12       67.73       -6.96     64.95 o 
 -13   2  12      173.94      142.07     78.99 o 
 -12   2  12        0.02       -5.30     54.57 o 
 -11   2  12        0.39       14.99     57.92 o 
 -10   2  12      148.62      137.44     60.42 o 
  -9   2  12       78.33       13.39     40.87 o 
  -8   2  12     2977.04     2934.41     85.65 o 
  -7   2  12      983.11      970.22     53.28 o 
  -6   2  12       93.13       98.93     33.47 o 
  -5   2  12      401.65      439.26     33.22 o 
  -4   2  12      788.97      793.18     35.25 o 
  -3   2  12       38.02       57.13     29.73 o 
  -2   2  12       29.79       53.71     24.30 o 
  -1   2  12        3.78        0.05      6.12 o 
   0   2  12      517.29      491.11     31.19 o 
   1   2  12       15.67       24.70     26.93 o 
   2   2  12      886.17      965.28     77.33 o 
   3   2  12      100.96      121.65     62.88 o 
   4   2  12      712.27      751.77     60.70 o 
   5   2  12      578.28      528.44     60.55 o 
   6   2  12       12.73       -5.83     52.48 o 
   7   2  12      153.32      164.85     69.86 o 
   8   2  12     1457.32     1431.09     85.38 o 
   9   2  12      390.59      304.19     65.03 o 
  10   2  12       40.55       80.44    101.49 o 
  11   2  12      587.14      622.86    105.62 o 
  12   2  12        6.10       38.39     78.61 o 
 -13   3  12       15.49      133.50    100.96 o 
 -12   3  12      170.24      179.40     99.51 o 
 -11   3  12      325.87      355.62     91.02 o 
 -10   3  12     1648.84     1595.18    109.20 o 
  -9   3  12       18.93      100.45     75.31 o 
  -8   3  12      159.85      135.41     66.58 o 
  -7   3  12      942.69     1031.02     84.39 o 
  -6   3  12     2758.01     2689.74     79.55 o 
  -5   3  12     6959.36     7037.27    104.67 o 
  -4   3  12      447.89      474.89     45.96 o 
  -3   3  12      311.25      318.30     42.76 o 
  -2   3  12     3266.01     3251.90     51.85 o 
  -1   3  12     3532.58     3591.83     62.61 o 
   0   3  12      103.30       77.62     34.43 o 
   1   3  12     3852.60     3915.11     93.04 o 
   2   3  12      878.74      854.36     75.71 o 
   3   3  12       41.29       49.06     47.16 o 
   4   3  12        1.72        7.98     43.60 o 
   5   3  12      729.57      660.51     65.88 o 
   6   3  12        1.48       46.95     59.13 o 
   7   3  12      170.89      192.56     60.44 o 
   8   3  12     1064.45     1085.96     76.38 o 
   9   3  12       63.84       32.38     62.67 o 
  10   3  12      266.76      362.38     71.48 o 
  11   3  12      476.50      403.34     88.47 o 
  12   3  12        5.54      -15.38     62.55 o 
 -13   4  12       84.26        3.40     27.84 o 
 -12   4  12       82.36      182.37     95.53 o 
 -11   4  12      442.61      402.99    132.93 o 
 -10   4  12        1.18      -21.41     80.10 o 
  -9   4  12        8.76       59.66     69.81 o 
  -8   4  12      633.59      552.75     77.06 o 
  -7   4  12     1912.17     1980.66     82.28 o 
  -6   4  12       40.65       28.94     58.34 o 
  -5   4  12     4121.34     4118.02     87.66 o 
  -4   4  12    12644.83    12578.36    136.63 o 
  -3   4  12      764.97      705.79     50.05 o 
  -2   4  12      175.83      142.98     42.20 o 
  -1   4  12      567.79      524.02     51.68 o 
   0   4  12      554.44      492.32     50.40 o 
   1   4  12      785.53      784.19     53.54 o 
   2   4  12      586.00      624.50     75.23 o 
   3   4  12       75.52       46.45     51.82 o 
   4   4  12      818.16      736.57     51.71 o 
   5   4  12       57.71       18.84     30.16 o 
   6   4  12        3.22        8.69     23.11 o 
   7   4  12      421.42      459.33     69.49 o 
   8   4  12       34.42        6.91     38.91 o 
   9   4  12        0.64        2.51     69.13 o 
  10   4  12      207.89      194.44     73.29 o 
  11   4  12       19.33      -33.76     58.38 o 
  12   4  12       51.92       92.16     88.21 o 
 -13   5  12        0.09      -16.87     89.86 o 
 -12   5  12       45.10       65.77    100.39 o 
 -11   5  12      463.60      439.93     90.93 o 
 -10   5  12      969.30      981.46    104.91 o 
  -9   5  12       61.59       86.69     75.91 o 
  -8   5  12      334.47      320.11     82.34 o 
  -7   5  12        6.21        9.37     18.69 o 
  -6   5  12      325.55      359.05     58.96 o 
  -5   5  12      486.48      513.91     47.96 o 
  -4   5  12      282.10      335.35     48.29 o 
  -3   5  12       13.02       33.88     32.66 o 
  -2   5  12      555.30      623.41     43.57 o 
  -1   5  12     2282.73     2401.43     67.99 o 
   0   5  12      511.74      567.20     51.02 o 
   1   5  12      426.78      443.14     52.66 o 
   2   5  12        0.88       13.52     39.83 o 
   3   5  12       98.57       53.68     60.29 o 
   4   5  12      178.29      195.71     53.19 o 
   5   5  12      348.31      257.61     52.61 o 
   6   5  12       93.98       91.63     72.10 o 
   7   5  12        9.64       35.46     75.07 o 
   8   5  12       40.74      119.49     64.72 o 
   9   5  12       97.48      115.22     67.85 o 
  10   5  12       86.84       83.14     75.49 o 
  11   5  12      552.05      553.16     89.68 o 
  12   5  12      108.33       64.54     88.10 o 
 -12   6  12       16.45        8.99    111.13 o 
 -11   6  12     1567.61     1603.93    113.08 o 
 -10   6  12       32.15       70.89     92.12 o 
  -9   6  12       18.26      -28.56     69.22 o 
  -8   6  12      334.37      337.06     86.28 o 
  -7   6  12     1204.44     1252.22     94.40 o 
  -6   6  12        0.00       25.37     64.02 o 
  -5   6  12      984.56      972.27     55.70 o 
  -4   6  12     1051.34     1011.39     66.28 o 
  -3   6  12      620.29      663.94     45.03 o 
  -2   6  12       59.68       67.02     39.89 o 
  -1   6  12     2547.28     2503.86     68.39 o 
   0   6  12     1036.46     1060.32     55.99 o 
   1   6  12     1062.49     1078.44     58.50 o 
   2   6  12       12.64       -2.88     93.75 o 
   3   6  12      353.83      330.97     70.21 o 
   4   6  12       47.47       24.57     55.22 o 
   5   6  12      402.75      473.62     57.74 o 
   6   6  12      331.34      358.86     84.02 o 
   7   6  12      280.00      256.01     81.55 o 
   8   6  12        8.60       49.59     81.66 o 
   9   6  12        5.35       82.98     89.28 o 
  10   6  12       89.79       92.64    100.64 o 
  11   6  12       22.97       37.02    102.49 o 
 -12   7  12       24.62       36.81    166.33 o 
 -11   7  12        0.00      129.29    137.92 o 
 -10   7  12       10.82       10.23    130.65 o 
  -9   7  12       95.56       64.89     94.56 o 
  -8   7  12      404.24      498.98    119.75 o 
  -7   7  12      431.60      336.39     74.34 o 
  -6   7  12       50.08       53.08     76.55 o 
  -5   7  12      231.23      240.66     48.71 o 
  -4   7  12     3240.80     3257.01     81.38 o 
  -3   7  12     1510.53     1567.36     62.63 o 
  -2   7  12     6714.84     6791.58    127.70 o 
  -1   7  12     3842.45     3734.27    102.10 o 
   0   7  12       19.56        0.23     47.87 o 
   1   7  12     1916.19     1938.30     86.82 o 
   2   7  12     1756.15     1620.24    124.98 o 
   3   7  12        1.36       28.62     68.32 o 
   4   7  12      391.55      371.54     76.46 o 
   5   7  12      410.21      441.50    113.84 o 
   6   7  12       10.75       50.44    126.79 o 
   7   7  12        4.19        0.41     60.22 o 
   8   7  12       12.86       58.14     89.89 o 
   9   7  12      162.88      289.64    104.59 o 
  10   7  12      408.96      502.85    108.17 o 
  11   7  12      123.44      123.30    109.88 o 
 -11   8  12        7.54       40.90    134.52 o 
 -10   8  12      977.99     1067.46     98.29 o 
  -9   8  12      289.58      189.07     96.39 o 
  -8   8  12      140.23      205.69     74.22 o 
  -7   8  12       50.59       95.58     76.97 o 
  -6   8  12       48.23       55.73     75.20 o 
  -5   8  12      918.02      774.29     57.03 o 
  -4   8  12     1571.88     1566.29     66.54 o 
  -3   8  12       39.88        8.69     28.51 o 
  -2   8  12     1980.60     2018.45     81.01 o 
  -1   8  12     3637.72     3560.85     96.85 o 
   0   8  12      225.23      251.93     59.39 o 
   1   8  12       58.82       79.42     57.71 o 
   2   8  12      180.34      152.36     48.68 o 
   3   8  12      328.36      340.89     61.49 o 
   4   8  12      663.13      622.18     76.62 o 
   5   8  12      188.07      119.97    126.11 o 
   6   8  12      126.41      117.02    112.48 o 
   7   8  12        6.73       27.49    116.57 o 
   8   8  12        1.11      -35.73     53.23 o 
   9   8  12       92.68      158.08     86.21 o 
  10   8  12       24.59       10.18     28.86 o 
  11   8  12      126.28      169.54    125.56 o 
 -11   9  12       10.44       27.07     94.07 o 
 -10   9  12       98.12       48.62     86.02 o 
  -9   9  12      464.72      501.03    131.11 o 
  -8   9  12      129.69      140.99     91.11 o 
  -7   9  12      370.92      441.04    105.43 o 
  -6   9  12      180.33      204.69     88.61 o 
  -5   9  12      155.04      140.91     48.39 o 
  -4   9  12      215.79      244.74     51.24 o 
  -3   9  12      482.41      523.10     55.42 o 
  -2   9  12      278.86      271.69     59.38 o 
  -1   9  12      153.55      225.72     58.79 o 
   0   9  12       36.31        8.32     75.67 o 
   1   9  12      103.33       73.35     60.55 o 
   2   9  12        3.38       40.08     86.44 o 
   3   9  12      299.92      408.91     62.53 o 
   4   9  12        9.59      182.01    114.07 o 
   5   9  12       64.44      111.79    134.29 o 
   6   9  12      285.06      248.36    122.93 o 
   7   9  12      102.87       76.57    145.88 o 
   8   9  12      212.85      338.56    145.65 o 
   9   9  12       46.56       59.21    102.75 o 
  10   9  12       32.82        5.21    143.76 o 
 -10  10  12      399.90      567.15    138.38 o 
  -9  10  12       48.59      100.89    124.06 o 
  -8  10  12        1.36       47.11     91.95 o 
  -7  10  12        9.76       87.41     81.85 o 
  -6  10  12        3.49       56.96     96.46 o 
  -5  10  12      132.04      134.69     56.66 o 
  -4  10  12        1.62       28.95     48.90 o 
  -3  10  12       11.27       11.77     28.05 o 
  -2  10  12     1232.86     1285.13     79.83 o 
  -1  10  12     3692.04     3858.25    111.07 o 
   0  10  12      392.90      381.51     66.66 o 
   1  10  12       38.97      -19.76     40.13 o 
   2  10  12       27.11       71.60     67.26 o 
   3  10  12      431.25      517.01     84.16 o 
   4  10  12      913.88      916.53    104.43 o 
   5  10  12      361.87      388.78    117.70 o 
   6  10  12       67.74       68.39    139.74 o 
   7  10  12      262.90      216.09    124.75 o 
   8  10  12        0.09       54.76    160.65 o 
  -9  11  12        0.04       68.17    144.06 o 
  -8  11  12       39.25       71.48     99.39 o 
  -7  11  12       64.82      120.00     99.35 o 
  -6  11  12       99.35      127.77    101.25 o 
  -5  11  12      270.34      262.48     64.11 o 
  -4  11  12      145.06      140.68     56.11 o 
  -3  11  12      100.49       90.85     58.49 o 
  -2  11  12       79.53       53.19     54.34 o 
  -1  11  12      182.75      121.58     61.39 o 
   0  11  12      176.22      108.73     62.89 o 
   1  11  12     2874.86     2907.64    122.02 o 
   2  11  12     2932.66     2959.41    107.29 o 
   3  11  12        0.03      -24.32     70.57 o 
   4  11  12      695.73      589.09     97.34 o 
   5  11  12       23.62      -37.91    104.89 o 
   6  11  12      102.24      102.93    151.10 o 
   7  11  12       48.11       52.72    149.97 o 
   8  11  12      160.72      273.80    130.20 o 
  -8  12  12       16.85       75.62    103.84 o 
  -7  12  12      118.68      110.94     98.29 o 
  -6  12  12        2.88        2.62     82.61 o 
  -5  12  12       26.21       54.35     90.03 o 
  -4  12  12        1.14        0.19     61.55 o 
  -3  12  12      178.03      141.34     67.28 o 
  -2  12  12     1013.15     1005.08     70.85 o 
  -1  12  12      213.93      115.26     66.31 o 
   0  12  12       78.61       71.25     76.53 o 
   1  12  12       24.13        3.64     76.10 o 
   2  12  12       97.73      143.55     75.44 o 
   3  12  12       67.39       50.04     87.72 o 
   4  12  12       31.81       62.89    102.47 o 
   5  12  12      122.24       95.93     80.98 o 
   6  12  12      489.98      531.67     96.39 o 
   7  12  12       66.40      139.74    153.83 o 
  -7  13  12       31.02      136.64    108.50 o 
  -6  13  12      111.22       88.18    102.22 o 
  -5  13  12       41.64       15.58     35.27 o 
  -4  13  12       76.68        9.34     39.19 o 
  -3  13  12       72.99       87.06     78.55 o 
  -2  13  12       28.38        9.40     44.33 o 
  -1  13  12       52.80       97.81     78.12 o 
   0  13  12       70.16       28.52     72.31 o 
   1  13  12      486.27      527.56     83.78 o 
   2  13  12      246.62      279.76     84.67 o 
   3  13  12       61.37       59.23     92.24 o 
   4  13  12        2.40      -12.63    192.07 o 
   5  13  12      147.95      117.92    100.07 o 
   6  13  12        3.34      115.82    108.48 o 
  -5  14  12       25.37       32.36     63.83 o 
  -4  14  12       37.37       78.61     85.36 o 
  -3  14  12        2.50        3.00     65.37 o 
  -2  14  12      351.97      439.16     68.44 o 
  -1  14  12        3.90       78.57     80.59 o 
   0  14  12       10.68        9.37     23.00 o 
   1  14  12      177.28      181.79     87.69 o 
   2  14  12      813.79      830.45     92.13 o 
   3  14  12       88.51      106.66     99.50 o 
   4  14  12      417.54      375.19    114.26 o 
  -1  15  12       74.38       95.33     85.29 o 
   0  15  12      192.27      155.54     94.21 o 
 -13   1  13       96.48      117.55     86.32 o 
 -12   1  13       80.29       25.69     65.94 o 
 -11   1  13      123.09      125.25     59.85 o 
 -10   1  13       15.19       69.82     57.19 o 
  -9   1  13      154.41      178.22     55.73 o 
  -8   1  13      564.10      581.35     52.84 o 
  -7   1  13      240.86      233.69     42.37 o 
  -6   1  13      561.33      536.41     41.33 o 
  -5   1  13     1059.44     1041.61     42.96 o 
  -4   1  13       17.29       24.42     21.49 o 
  -3   1  13      271.99      259.57     29.50 o 
  -2   1  13       34.18       48.51     27.74 o 
  -1   1  13     2693.81     2729.82     52.48 o 
   0   1  13      248.29      275.27     33.00 o 
   1   1  13       12.60       30.23     34.44 o 
   2   1  13       17.91       86.34     94.07 o 
   3   1  13      186.02      150.42     82.48 o 
   4   1  13      538.68      526.35     69.00 o 
   5   1  13      158.60      142.76     65.33 o 
   6   1  13       16.75        3.97     71.48 o 
   7   1  13      121.30      210.42     76.53 o 
   8   1  13      250.92      283.21     71.97 o 
   9   1  13       87.02       99.46     81.67 o 
  10   1  13       62.61       51.14     70.64 o 
  11   1  13       69.04       87.43     86.71 o 
  12   1  13       69.84      138.02     98.82 o 
 -13   2  13      158.12      163.18     92.99 o 
 -12   2  13        7.11       70.90     82.93 o 
 -11   2  13      228.73      247.44     73.05 o 
 -10   2  13      125.71       12.44     59.97 o 
  -9   2  13        2.61       38.88     66.90 o 
  -8   2  13     1065.58     1131.00     75.25 o 
  -7   2  13        2.71       -5.83     15.65 o 
  -6   2  13      811.36      792.16     65.24 o 
  -5   2  13      133.43       99.09     42.18 o 
  -4   2  13     1334.44     1461.18     49.67 o 
  -3   2  13      169.46      187.63     33.80 o 
  -2   2  13      153.06      123.44     34.59 o 
  -1   2  13     1356.23     1246.26     37.59 o 
   0   2  13      189.84      207.38     33.85 o 
   1   2  13      483.60      534.94     37.71 o 
   2   2  13     3562.14     3558.79    113.02 o 
   3   2  13       52.84       87.79     51.18 o 
   4   2  13      160.12      132.94     51.84 o 
   5   2  13     1092.61     1164.20     77.90 o 
   6   2  13      122.40      140.10     60.55 o 
   7   2  13      120.17       88.16     61.24 o 
   8   2  13       34.80       14.15     28.84 o 
   9   2  13      146.53      174.91     71.25 o 
  10   2  13      490.79      377.10     84.21 o 
  11   2  13        3.75        0.10     23.46 o 
  12   2  13       11.43       10.99     53.27 o 
 -12   3  13       60.23      115.16     99.29 o 
 -11   3  13       77.50       91.59     89.82 o 
 -10   3  13       18.04      -12.32     68.64 o 
  -9   3  13       17.67       65.76     82.21 o 
  -8   3  13        2.22       39.70     78.38 o 
  -7   3  13     1619.24     1629.66    102.36 o 
  -6   3  13      278.78      206.60     62.02 o 
  -5   3  13       80.33       99.13     42.51 o 
  -4   3  13     5068.87     5082.23     68.36 o 
  -3   3  13      620.41      641.56     38.21 o 
  -2   3  13       52.20       31.44     32.66 o 
  -1   3  13      345.75      346.12     34.94 o 
   0   3  13       19.79       40.29     34.25 o 
   1   3  13      100.89      122.78     48.61 o 
   2   3  13        0.01       39.96     70.94 o 
   3   3  13       29.55       16.03     31.98 o 
   4   3  13       96.47       78.99     55.56 o 
   5   3  13      452.55      429.91     58.78 o 
   6   3  13      139.10       92.92     56.62 o 
   7   3  13      626.47      615.43     72.43 o 
   8   3  13       18.20       59.00     67.61 o 
   9   3  13       87.45      131.85     69.84 o 
  10   3  13        0.00       19.07     47.34 o 
  11   3  13       23.23        8.19     25.22 o 
 -12   4  13       15.36       -2.35    142.00 o 
 -11   4  13      293.83      316.28     97.96 o 
 -10   4  13      276.19      370.65    117.70 o 
  -9   4  13        0.20      -52.69     84.37 o 
  -8   4  13       69.23      105.94     63.72 o 
  -7   4  13      368.94      322.55     73.04 o 
  -6   4  13       23.06        8.71     45.93 o 
  -5   4  13        4.55       45.95     45.95 o 
  -4   4  13      411.67      328.55     40.27 o 
  -3   4  13        0.00       23.09     43.20 o 
  -2   4  13        6.43        1.84     11.19 o 
  -1   4  13     2765.96     2869.61     63.36 o 
   0   4  13      167.22      155.26     45.16 o 
   1   4  13       56.16       50.34     45.10 o 
   2   4  13      115.29      107.64     45.44 o 
   3   4  13      136.66      119.18     51.22 o 
   4   4  13       29.09        1.85     31.78 o 
   5   4  13       92.28       42.74     57.05 o 
   6   4  13       62.76       41.83     61.56 o 
   7   4  13       50.28       54.82     65.84 o 
   8   4  13       13.96       23.69     69.82 o 
   9   4  13        5.52       26.54     74.05 o 
  10   4  13       16.80        0.16    117.93 o 
  11   4  13        7.08       41.05     85.13 o 
 -12   5  13       18.00       37.18    108.01 o 
 -11   5  13       61.24       98.61     96.45 o 
 -10   5  13      686.97      849.99    104.21 o 
  -9   5  13      670.97      599.04     71.19 o 
  -8   5  13      533.52      533.98     86.05 o 
  -7   5  13      494.80      380.85     84.63 o 
  -6   5  13      178.43      161.06     69.23 o 
  -5   5  13        3.46       22.42     47.64 o 
  -4   5  13      591.53      531.92     51.33 o 
  -3   5  13      453.39      419.29     50.90 o 
  -2   5  13      118.34      111.56     41.33 o 
  -1   5  13      582.60      668.68     54.22 o 
   0   5  13       23.49        0.01     11.91 o 
   1   5  13        5.77       10.80     42.46 o 
   2   5  13      161.29      140.96     45.77 o 
   3   5  13      439.24      415.67     55.14 o 
   4   5  13      229.00      198.32     55.56 o 
   5   5  13      804.03      833.13     62.92 o 
   6   5  13        9.72       39.91     83.14 o 
   7   5  13      228.24      235.25     68.59 o 
   8   5  13       22.25       57.11     62.64 o 
   9   5  13       11.29       31.80     79.30 o 
  10   5  13        0.66       17.23     47.44 o 
  11   5  13        0.00       -7.52    101.39 o 
 -11   6  13      300.98      234.41    107.08 o 
 -10   6  13      405.95      350.83    146.33 o 
  -9   6  13      541.84      466.13     86.98 o 
  -8   6  13      311.18      283.80    120.20 o 
  -7   6  13      319.32      367.02     75.41 o 
  -6   6  13       59.36       76.22     77.35 o 
  -5   6  13       33.12       91.93     58.76 o 
  -4   6  13        5.30       41.32     54.00 o 
  -3   6  13       22.72       34.13     42.79 o 
  -2   6  13       32.17       36.63     46.84 o 
  -1   6  13     1506.00     1383.49     65.58 o 
   0   6  13      148.80       98.45     47.98 o 
   1   6  13       51.97       23.09     46.51 o 
   2   6  13     2230.69     2235.74     90.64 o 
   3   6  13       25.73        6.34     80.30 o 
   4   6  13      347.35      387.68     59.04 o 
   5   6  13      208.28      248.17     75.50 o 
   6   6  13       65.76       75.54     85.95 o 
   7   6  13        0.34      -18.49     59.43 o 
   8   6  13       25.35       17.29     93.79 o 
   9   6  13       10.04      102.55     92.90 o 
  10   6  13      308.49      352.91     96.24 o 
  11   6  13        5.16      -15.47    107.90 o 
 -11   7  13        0.29       -6.36     52.03 o 
 -10   7  13      143.77       26.01    120.66 o 
  -9   7  13      190.44      220.63    137.02 o 
  -8   7  13        5.51       29.99    114.98 o 
  -7   7  13        2.95        9.34     28.18 o 
  -6   7  13      567.43      551.32     80.79 o 
  -5   7  13      166.07      132.43     65.29 o 
  -4   7  13      506.27      437.09     52.07 o 
  -3   7  13        0.04       -3.87     40.39 o 
  -2   7  13      145.73      165.20     49.39 o 
  -1   7  13     3822.08     3704.16    147.72 o 
   0   7  13      437.43      454.52     69.70 o 
   1   7  13      154.98      175.33     51.95 o 
   2   7  13      776.82      776.97     69.81 o 
   3   7  13       43.70       65.73     55.00 o 
   4   7  13        0.01       25.79     82.44 o 
   5   7  13      110.29       98.16    134.06 o 
   6   7  13       17.34       68.45     83.27 o 
   7   7  13       38.88      -12.70     22.84 o 
   8   7  13       24.99       -2.20    100.65 o 
   9   7  13       11.84        2.95    143.58 o 
  10   7  13      148.66      138.79    121.19 o 
 -10   8  13       25.61       -4.80    104.54 o 
  -9   8  13      107.41      149.51    128.38 o 
  -8   8  13       70.09       95.60     93.01 o 
  -7   8  13       44.80      124.53     85.23 o 
  -6   8  13       40.34       51.16     79.43 o 
  -5   8  13        4.46      -11.70     55.35 o 
  -4   8  13     1299.34     1149.61     60.29 o 
  -3   8  13        0.66       29.03     55.62 o 
  -2   8  13        0.50       -6.08     12.02 o 
  -1   8  13       74.67      119.65     66.01 o 
   0   8  13      277.66      300.81     66.96 o 
   1   8  13       19.79       67.39     53.99 o 
   2   8  13      697.93      731.22     67.54 o 
   3   8  13       89.74      118.77     60.81 o 
   4   8  13       60.24       69.30     99.30 o 
   5   8  13        0.64      -33.86    107.70 o 
   6   8  13      141.03       52.03    129.06 o 
   7   8  13       52.58       76.09    101.77 o 
   8   8  13        5.97      -10.17     38.07 o 
   9   8  13        1.23      -15.28     66.43 o 
  10   8  13        6.04       18.88    146.81 o 
 -10   9  13       41.25       69.98    164.74 o 
  -9   9  13        0.02       70.44    141.56 o 
  -8   9  13       20.21      126.31     93.36 o 
  -7   9  13       74.20       86.05     82.56 o 
  -6   9  13        6.95       28.02     77.17 o 
  -5   9  13        2.66        6.23     18.45 o 
  -4   9  13      803.68      844.61     61.80 o 
  -3   9  13       45.93       34.34     56.70 o 
  -2   9  13      583.97      573.87     58.20 o 
  -1   9  13      667.01      598.57     66.24 o 
   0   9  13       55.18        7.12     35.81 o 
   1   9  13       42.91        6.29     60.76 o 
   2   9  13       90.68       77.95     63.33 o 
   3   9  13       31.43       43.64     68.83 o 
   4   9  13        9.62       30.11     87.24 o 
   5   9  13        7.72       13.86    118.38 o 
   6   9  13       17.06       29.77    147.70 o 
   7   9  13       99.88      160.19    115.88 o 
   8   9  13      225.18      267.44    104.63 o 
   9   9  13        0.60       93.50    102.09 o 
  -9  10  13      184.60      168.83    163.37 o 
  -8  10  13       48.71      160.31     98.54 o 
  -7  10  13        2.24      127.93    143.38 o 
  -6  10  13      132.17      207.56     98.39 o 
  -5  10  13      147.68      166.52     77.35 o 
  -4  10  13      224.10      157.76     55.69 o 
  -3  10  13      135.56       64.66     56.05 o 
  -2  10  13       41.24       13.73     30.34 o 
  -1  10  13       74.18       57.43     68.25 o 
   0  10  13       11.94       -0.32     49.92 o 
   1  10  13      133.42       34.47     43.50 o 
   2  10  13     2081.80     2043.22    102.70 o 
   3  10  13      558.28      477.79     91.98 o 
   4  10  13      165.15      112.61     82.52 o 
   5  10  13       46.56      113.56     92.20 o 
   6  10  13        4.00      -18.63    173.37 o 
   7  10  13        0.87      -23.40     95.21 o 
   8  10  13        0.71      137.70    147.01 o 
  -8  11  13       40.54      124.86    117.06 o 
  -7  11  13      284.12      285.35     96.66 o 
  -6  11  13        0.00        7.85     36.70 o 
  -5  11  13        8.13       27.64     77.47 o 
  -4  11  13        4.94       33.20     68.89 o 
  -3  11  13      179.38      191.36     58.81 o 
  -2  11  13       44.81       44.91     47.40 o 
  -1  11  13     1015.84      937.15     80.75 o 
   0  11  13       85.80      115.01     69.95 o 
   1  11  13       92.59       88.88     71.25 o 
   2  11  13     1017.90     1013.14    102.53 o 
   3  11  13        1.04       11.30    137.50 o 
   4  11  13       74.08       19.43     46.92 o 
   5  11  13      348.89      212.96     77.03 o 
   6  11  13        4.30      -23.86     85.44 o 
   7  11  13       63.68       84.53    171.78 o 
  -7  12  13       71.91       16.25    119.65 o 
  -6  12  13       46.64      136.38    106.99 o 
  -5  12  13       91.49       94.58     93.24 o 
  -4  12  13        0.70       -5.72     58.49 o 
  -3  12  13       66.16        9.50     61.14 o 
  -2  12  13       45.85        5.07     25.16 o 
  -1  12  13     1113.22     1038.09     82.51 o 
   0  12  13        7.35      -17.97     67.41 o 
   1  12  13       44.11       11.93     22.41 o 
   2  12  13      620.23      700.07    101.09 o 
   3  12  13       93.40      118.38     90.54 o 
   4  12  13        0.22       31.89    110.48 o 
   5  12  13      141.10       27.96     77.37 o 
   6  12  13        3.51       -4.14     93.17 o 
  -5  13  13       27.67       41.86    114.29 o 
  -4  13  13        0.21       55.00    100.14 o 
  -3  13  13       75.95       67.94     62.59 o 
  -2  13  13       33.57       40.36     50.19 o 
  -1  13  13        1.78       52.89     76.43 o 
   0  13  13        0.89       51.31     85.85 o 
   1  13  13      733.53      910.09     85.22 o 
   2  13  13       22.94       -2.29     90.75 o 
   3  13  13        1.08       -2.94     12.87 o 
   4  13  13       58.33       29.18    103.77 o 
  -2  14  13      114.70      126.70     81.92 o 
  -1  14  13       18.09       41.38     85.02 o 
   0  14  13      172.49      186.01     82.76 o 
   1  14  13       13.66       94.19     90.46 o 
 -12   0  14      135.41      144.29    134.52 o 
 -11   0  14        1.70       64.53    128.38 o 
 -10   0  14      725.24     1005.24    147.47 o 
  -9   0  14      167.43      117.47    141.11 o 
  -8   0  14       50.55      131.56    117.70 o 
  -7   0  14      103.12      109.29     97.71 o 
  -6   0  14      127.17      239.27    102.48 o 
  -5   0  14        7.29      -12.85     84.78 o 
  -4   0  14       76.25       73.06     51.77 o 
  -3   0  14      405.88      430.49     59.57 o 
  -2   0  14      138.99      122.63     67.79 o 
  -1   0  14     3876.84     3627.72    123.75 o 
   0   0  14       82.72       85.94     66.55 o 
   1   0  14       10.57       59.22     50.73 o 
   3   0  14      935.70      819.60     95.21 o 
   4   0  14       63.71      -25.22    185.19 o 
   5   0  14      199.19      165.65     97.93 o 
   6   0  14       84.56      108.16    105.89 o 
   7   0  14       28.75       18.63    106.11 o 
   8   0  14      643.71      542.84    133.15 o 
   9   0  14      503.66      381.05    120.66 o 
  10   0  14      110.81      196.09    137.02 o 
  11   0  14      282.52      264.26    165.87 o 
 -12   1  14      378.70      416.09     83.29 o 
 -11   1  14       89.24       91.08     74.84 o 
 -10   1  14        2.19       -4.94     23.40 o 
  -9   1  14        2.69      -13.47     32.96 o 
  -8   1  14        2.06       30.44     50.90 o 
  -7   1  14      330.61      237.59     61.00 o 
  -6   1  14      443.75      386.45     59.58 o 
  -5   1  14        5.48       37.33     44.57 o 
  -4   1  14      296.42      295.23     35.61 o 
  -3   1  14      311.05      338.15     35.23 o 
  -2   1  14        0.05       14.27     27.29 o 
  -1   1  14      122.38      134.01     33.03 o 
   0   1  14       59.91       52.80     40.93 o 
   1   1  14        8.65       15.83     45.00 o 
   2   1  14     1002.73      979.11    117.25 o 
   3   1  14        0.63        7.25     77.39 o 
   4   1  14        3.12       15.97     72.94 o 
   5   1  14      821.47      778.50     77.16 o 
   6   1  14       33.71       64.42     78.78 o 
   7   1  14        2.88       19.30     78.03 o 
   8   1  14      548.34      597.71     93.11 o 
   9   1  14       28.95       23.31     89.74 o 
  10   1  14       31.94       66.99     87.34 o 
  11   1  14       21.66       36.48     49.38 o 
 -12   2  14       47.95      135.53     85.52 o 
 -11   2  14        8.84       -4.19     78.51 o 
 -10   2  14       82.27       33.64     67.43 o 
  -9   2  14       14.02       71.65     71.91 o 
  -8   2  14        0.00       73.72     69.68 o 
  -7   2  14      105.58       77.81     60.27 o 
  -6   2  14      126.11       77.05     57.86 o 
  -5   2  14      164.00      158.32     35.38 o 
  -4   2  14      411.16      391.19     37.24 o 
  -3   2  14        3.65        8.57     17.10 o 
  -2   2  14        1.53        0.61      9.25 o 
  -1   2  14      559.23      455.76     39.30 o 
   0   2  14       51.85       15.24     38.08 o 
   1   2  14        0.59       34.16     40.36 o 
   2   2  14        5.45       65.50     65.09 o 
   3   2  14        0.00       27.55     55.78 o 
   4   2  14        0.42       24.70     50.12 o 
   5   2  14      225.08      195.93     59.54 o 
   6   2  14        0.19       33.75     64.94 o 
   7   2  14       40.20       92.07     70.85 o 
   8   2  14        3.45       -4.55     32.85 o 
   9   2  14      128.99      178.25     80.98 o 
  10   2  14        0.75        4.50     94.70 o 
  11   2  14       20.66       56.47    119.58 o 
 -11   3  14       33.68      138.93     86.18 o 
 -10   3  14      138.08      192.46     77.08 o 
  -9   3  14      535.83      624.03     61.67 o 
  -8   3  14       24.75       46.91     78.66 o 
  -7   3  14      527.72      539.60     80.13 o 
  -6   3  14      155.25      125.46     57.51 o 
  -5   3  14       17.93       29.01     31.01 o 
  -4   3  14     1654.89     1640.93     48.26 o 
  -3   3  14       24.45       24.49     28.46 o 
  -2   3  14      142.25      168.57     38.23 o 
  -1   3  14       15.82       18.02     30.60 o 
   0   3  14      513.50      473.08     39.27 o 
   1   3  14      137.04      128.53     46.73 o 
   2   3  14     2783.22     2726.95     74.68 o 
   3   3  14        3.56        1.02     31.34 o 
   4   3  14        0.14       28.05     54.36 o 
   5   3  14     1228.58     1222.71     73.61 o 
   6   3  14        4.24       52.72     78.35 o 
   7   3  14      176.43      172.47     68.41 o 
   8   3  14      203.63      207.65     78.62 o 
   9   3  14        0.48       54.37     87.39 o 
  10   3  14        7.01        8.25     90.63 o 
 -11   4  14       31.77       30.23    107.96 o 
 -10   4  14      470.39      527.13     96.30 o 
  -9   4  14       54.54      107.97     72.52 o 
  -8   4  14       65.39       32.21     85.60 o 
  -7   4  14      288.05      383.38     84.10 o 
  -6   4  14       73.50      107.26     57.10 o 
  -5   4  14        8.95       22.96     33.40 o 
  -4   4  14       42.10       60.64     39.32 o 
  -3   4  14       48.61       48.08     39.98 o 
  -2   4  14       46.78       51.56     40.85 o 
  -1   4  14      748.76      782.12     49.26 o 
   0   4  14      141.00      129.85     42.48 o 
   1   4  14        1.12       18.77     46.87 o 
   2   4  14      896.08      935.63     57.34 o 
   3   4  14       45.59       56.22     59.35 o 
   4   4  14        8.35        1.68     19.53 o 
   5   4  14        0.14        8.90     60.67 o 
   6   4  14      488.89      552.54     73.46 o 
   7   4  14        6.69       20.54     27.92 o 
   8   4  14      635.05      653.51     75.91 o 
   9   4  14       71.33       78.03     84.46 o 
  10   4  14        9.43      -16.19     65.93 o 
 -11   5  14        6.86       86.34    101.27 o 
 -10   5  14       67.49      150.32     79.74 o 
  -9   5  14      139.29      135.35     87.48 o 
  -8   5  14        1.06       45.66     91.91 o 
  -7   5  14        0.50      -30.24     71.46 o 
  -6   5  14       78.98      127.58     74.94 o 
  -5   5  14        0.06       45.10     52.17 o 
  -4   5  14      329.01      315.42     47.51 o 
  -3   5  14      708.90      638.95     48.46 o 
  -2   5  14      327.47      255.41     40.29 o 
  -1   5  14      486.87      406.97     43.27 o 
   0   5  14      110.20       65.43     41.82 o 
   1   5  14       75.72       68.53     42.95 o 
   2   5  14      305.15      252.10     51.30 o 
   3   5  14      137.75      121.33     60.10 o 
   4   5  14       77.77       36.29     61.28 o 
   5   5  14      923.61      906.83     97.13 o 
   6   5  14      169.97      156.11     77.21 o 
   7   5  14      121.36      186.34     88.68 o 
   8   5  14        0.01        6.49     36.70 o 
   9   5  14      174.46      175.12     88.69 o 
  10   5  14        2.12       -5.34     24.50 o 
 -10   6  14        0.16      -23.88     93.95 o 
  -9   6  14       59.02      145.65    121.11 o 
  -8   6  14        0.05        5.45    125.20 o 
  -7   6  14       22.58       39.79     66.46 o 
  -6   6  14      403.83      422.01     80.64 o 
  -5   6  14      152.97      155.14     61.66 o 
  -4   6  14      825.91      782.64     50.16 o 
  -3   6  14      121.84      123.56     62.99 o 
  -2   6  14      160.11      165.85     46.28 o 
  -1   6  14     2006.65     1929.28     73.40 o 
   0   6  14       12.40       52.87     50.96 o 
   1   6  14      130.25      104.26     54.06 o 
   2   6  14       39.69       42.89     53.91 o 
   3   6  14       75.75       91.79     51.43 o 
   4   6  14        0.23       14.94     49.46 o 
   5   6  14      118.66      103.54     76.38 o 
   6   6  14       56.67      116.57     93.72 o 
   7   6  14       43.21       77.51    102.63 o 
   8   6  14       68.19       81.44    135.35 o 
   9   6  14      148.04      180.96     93.50 o 
 -10   7  14        0.81      -28.18    256.54 o 
  -9   7  14       15.98       12.04    147.47 o 
  -8   7  14       75.05       59.76    125.65 o 
  -7   7  14      495.44      450.03     84.11 o 
  -6   7  14       38.61       70.70     88.24 o 
  -5   7  14       12.28      113.83     66.94 o 
  -4   7  14      441.01      416.28     55.71 o 
  -3   7  14      569.34      563.37     48.99 o 
  -2   7  14       76.98       41.17     51.97 o 
  -1   7  14      108.99       61.57     53.24 o 
   0   7  14       37.26       32.09     47.85 o 
   1   7  14        1.58        3.24     25.04 o 
   2   7  14      227.92      205.52     61.33 o 
   3   7  14       92.21       28.99     57.02 o 
   4   7  14        0.32       14.34     41.77 o 
   5   7  14     1197.93     1193.76    105.42 o 
   6   7  14       72.01       74.23     93.86 o 
   7   7  14       10.30       11.19     37.04 o 
   8   7  14       33.49       35.24     99.39 o 
   9   7  14       29.09        7.27     75.75 o 
  -9   8  14        8.56       60.90    131.56 o 
  -8   8  14      130.53      200.71    102.20 o 
  -7   8  14      326.72      416.32     97.39 o 
  -6   8  14       16.39       -5.19     35.14 o 
  -5   8  14      113.28      115.02     65.92 o 
  -4   8  14       34.43       37.17     55.04 o 
  -3   8  14      376.52      317.42     55.97 o 
  -2   8  14      169.66      154.09     50.08 o 
  -1   8  14      138.79      136.32     65.87 o 
   0   8  14        2.46       24.62     66.44 o 
   1   8  14      145.66      100.61     58.57 o 
   2   8  14      252.85      241.67     67.83 o 
   3   8  14       48.81       80.30     64.97 o 
   4   8  14        0.10       23.43     85.76 o 
   5   8  14       20.93        3.41     23.86 o 
   6   8  14        0.01       40.53     97.16 o 
   7   8  14       23.38        4.35     82.69 o 
   8   8  14        1.55      -11.85     78.83 o 
  -8   9  14        0.05       13.83     65.83 o 
  -7   9  14      389.68      442.87    118.61 o 
  -6   9  14       16.59       20.80     99.26 o 
  -5   9  14       11.63       -9.90     41.50 o 
  -4   9  14       29.60        5.57     36.71 o 
  -3   9  14      107.68      113.63     54.66 o 
  -2   9  14        2.28       50.09     63.19 o 
  -1   9  14       41.69       11.63     19.38 o 
   0   9  14      539.64      613.49     63.64 o 
   1   9  14      602.43      592.99     61.56 o 
   2   9  14       59.59      120.77     88.69 o 
   3   9  14       10.92        3.53     65.16 o 
   4   9  14       87.49      115.21    101.54 o 
   5   9  14       57.21       63.40    156.78 o 
   6   9  14      106.21      249.49    125.88 o 
   7   9  14       66.02       32.22    104.86 o 
   8   9  14       46.68       55.46    114.18 o 
  -8  10  14        5.76       90.60    114.88 o 
  -7  10  14       14.14       61.08    100.89 o 
  -6  10  14       37.44       19.00     78.76 o 
  -5  10  14        3.82      -15.82     56.43 o 
  -4  10  14      290.75      281.07     62.62 o 
  -3  10  14        1.14       41.68     65.91 o 
  -2  10  14        0.68        4.40     19.20 o 
  -1  10  14      119.96      133.24     71.29 o 
   0  10  14      396.24      403.52     68.80 o 
   1  10  14       41.89       38.38     67.51 o 
   2  10  14       60.38       45.63     38.18 o 
   3  10  14       15.17       -6.34     92.64 o 
   4  10  14       59.26      101.94    105.06 o 
   5  10  14       55.41       -3.08     31.90 o 
   6  10  14       75.35       17.50    170.87 o 
   7  10  14        1.86      -40.22     97.02 o 
  -6  11  14      173.64      256.43    103.49 o 
  -5  11  14        3.16       62.09     80.52 o 
  -4  11  14      253.97      312.11     67.10 o 
  -3  11  14      331.05      390.51     64.38 o 
  -2  11  14        0.00      -26.78     45.60 o 
  -1  11  14      113.65       55.22     71.16 o 
   0  11  14      290.72      259.10     79.55 o 
   1  11  14       70.02      129.42     76.63 o 
   2  11  14      181.17      135.29     93.25 o 
   3  11  14       35.22        6.23     70.99 o 
   4  11  14      281.76      278.91    100.56 o 
   5  11  14       19.76       34.19    113.31 o 
  -5  12  14       21.53       19.87    107.17 o 
  -4  12  14      124.89      171.06     71.42 o 
  -3  12  14      447.35      549.08     73.79 o 
  -2  12  14      157.38      170.37     72.11 o 
  -1  12  14       48.84       56.47     80.81 o 
   0  12  14       71.22       67.44     67.01 o 
   1  12  14      478.47      501.09     81.11 o 
   2  12  14      630.30      744.44    106.92 o 
   3  12  14      267.01      199.31    105.52 o 
   4  12  14       32.79       49.05     91.11 o 
  -1  13  14      127.75       80.48     87.50 o 
   0  13  14      467.52      392.52     80.57 o 
 -11   1  15        6.45        2.23     19.85 o 
 -10   1  15       75.57      128.18     97.34 o 
  -9   1  15       39.78       60.09    102.99 o 
  -8   1  15        0.97       48.37     90.03 o 
  -7   1  15       16.48      -26.41     60.58 o 
  -6   1  15      735.72      764.89     91.79 o 
  -5   1  15       14.75       34.85     46.59 o 
  -4   1  15        0.64       19.89     45.24 o 
  -3   1  15        3.22       45.59     46.53 o 
  -2   1  15       14.33        2.30     27.55 o 
  -1   1  15      251.98      300.02     47.11 o 
   0   1  15      459.65      506.48     56.19 o 
   1   1  15      171.71      173.93     53.19 o 
   2   1  15       27.09       37.51     49.35 o 
   3   1  15      575.18      339.13     67.48 o 
   4   1  15       14.58       24.81     75.03 o 
   5   1  15       73.10       65.98     80.50 o 
   6   1  15      177.28      249.89     83.81 o 
   7   1  15       85.31       91.34     69.47 o 
   8   1  15      118.96       78.78     81.08 o 
   9   1  15       65.78      133.80     88.47 o 
  10   1  15        0.02        1.54     27.50 o 
 -10   2  15        1.41      105.42     98.14 o 
  -9   2  15      158.36      253.34     94.34 o 
  -8   2  15       70.20      123.19     73.87 o 
  -7   2  15       42.75       31.85     60.05 o 
  -6   2  15       21.52        2.08     15.27 o 
  -5   2  15       35.69       48.39     46.73 o 
  -4   2  15      101.34      122.79     38.56 o 
  -3   2  15      645.33      753.01     41.84 o 
  -2   2  15       17.92        4.89     40.07 o 
  -1   2  15       44.10       56.73     39.31 o 
   0   2  15      605.67      459.04     54.02 o 
   1   2  15       14.02       19.79     23.37 o 
   2   2  15      167.58      178.15     47.70 o 
   3   2  15      117.18       93.86     61.27 o 
   4   2  15       52.39       33.52     69.27 o 
   5   2  15      302.41      406.07     63.21 o 
   6   2  15       43.64       94.50     71.20 o 
   7   2  15       22.39       -1.04     52.74 o 
   8   2  15       28.90       65.92     77.34 o 
   9   2  15       68.13       78.07     85.91 o 
 -10   3  15       58.14       66.78     68.96 o 
  -9   3  15        1.53       16.74     82.96 o 
  -8   3  15        6.46       30.90     54.58 o 
  -7   3  15       62.11       12.28     40.33 o 
  -6   3  15       38.46       38.25     70.86 o 
  -5   3  15       17.18       39.00     36.92 o 
  -4   3  15       21.33       48.69     40.48 o 
  -3   3  15       34.90       41.59     40.63 o 
  -2   3  15       14.56       53.82     40.21 o 
  -1   3  15       64.06       71.37     36.35 o 
   0   3  15       56.94       90.05     50.75 o 
   1   3  15        7.04        5.07     14.48 o 
   2   3  15      207.49      209.65     50.85 o 
   3   3  15       34.77       33.35     51.59 o 
   4   3  15       21.51       -2.82     71.91 o 
   5   3  15       60.20       16.28     65.55 o 
   6   3  15      346.21      348.28     76.32 o 
   7   3  15       28.81       18.84     60.05 o 
   8   3  15        3.12        5.55     34.37 o 
   9   3  15       28.99      -18.43     86.68 o 
 -10   4  15        2.67       -2.67     64.99 o 
  -9   4  15       50.92       49.97     77.83 o 
  -8   4  15       22.45       63.46     95.36 o 
  -7   4  15       20.00       16.00     75.24 o 
  -6   4  15      118.50      123.85     58.24 o 
  -5   4  15       12.79       18.51     16.77 o 
  -4   4  15        0.11       13.09     44.15 o 
  -3   4  15        0.52      -14.52     42.53 o 
  -2   4  15       85.14      121.62     40.76 o 
  -1   4  15      188.25      177.04     42.02 o 
   0   4  15      652.67      712.95     58.12 o 
   1   4  15        7.26        3.66     43.67 o 
   2   4  15      127.30      196.04     54.23 o 
   3   4  15        1.95       44.66     53.45 o 
   4   4  15      228.51      233.22     85.98 o 
   5   4  15      171.87      134.34     86.51 o 
   6   4  15       11.22       32.40     67.19 o 
   7   4  15       83.60       99.72     71.98 o 
   8   4  15        0.34       40.24     75.04 o 
   9   4  15       36.96       93.87     85.72 o 
 -10   5  15        9.79       18.62    110.06 o 
  -9   5  15      624.28      625.75     94.79 o 
  -8   5  15        4.53       91.51     95.08 o 
  -7   5  15        0.02      -27.95     77.48 o 
  -6   5  15      177.40      167.47     68.99 o 
  -5   5  15       12.43       10.59     55.73 o 
  -4   5  15        0.00       -5.85     72.67 o 
  -3   5  15        1.06      -11.04     37.95 o 
  -2   5  15       20.98       31.86     57.18 o 
  -1   5  15       66.18      107.13     43.08 o 
   0   5  15        7.64       34.99     49.49 o 
   1   5  15       21.34       46.91     54.56 o 
   2   5  15      115.69      134.64     48.91 o 
   3   5  15      700.71      734.81     62.65 o 
   4   5  15      131.48      198.23     65.03 o 
   5   5  15       65.00      104.61     90.01 o 
   6   5  15      500.32      508.96    140.76 o 
   7   5  15       53.95       84.09    101.98 o 
   8   5  15      748.32      704.32    111.28 o 
   9   5  15        3.84       22.02    121.72 o 
  -9   6  15       16.48        3.41    143.83 o 
  -8   6  15       62.88       61.58    130.88 o 
  -7   6  15       22.65       87.59     88.69 o 
  -6   6  15      131.00      165.13     86.21 o 
  -5   6  15      100.17       19.39     43.15 o 
  -4   6  15       44.60       33.77     47.75 o 
  -3   6  15       57.04       25.09     39.97 o 
  -2   6  15       41.37       19.79     51.34 o 
  -1   6  15      391.18      286.36     54.57 o 
   0   6  15        9.37      -27.96     37.56 o 
   1   6  15        0.12       69.02     58.67 o 
   2   6  15      133.61      166.79     49.18 o 
   3   6  15     1126.33     1220.39     69.68 o 
   4   6  15       62.69       67.17     77.13 o 
   5   6  15      119.82      149.49     94.47 o 
   6   6  15      229.29      246.34     91.12 o 
   7   6  15      101.23      179.72     96.05 o 
   8   6  15        0.68       83.45    105.28 o 
  -9   7  15       40.89       93.39    161.56 o 
  -8   7  15        8.85       -9.32    166.10 o 
  -7   7  15      242.47      214.22     94.59 o 
  -6   7  15        1.92      -12.86     76.73 o 
  -5   7  15       72.87      111.33     73.22 o 
  -4   7  15      218.45      210.82     73.25 o 
  -3   7  15      360.24      291.15     52.88 o 
  -2   7  15       54.76      -16.46     39.26 o 
  -1   7  15       48.15       85.84     60.88 o 
   0   7  15       10.92       22.99     35.28 o 
   1   7  15       32.99       80.35     71.82 o 
   2   7  15       68.94       60.69     59.87 o 
   3   7  15       53.14       34.54     44.44 o 
   4   7  15       12.89       28.94     59.56 o 
   5   7  15      118.77      138.98    102.21 o 
   6   7  15      323.23      307.15    108.01 o 
   7   7  15       37.20       20.69     99.47 o 
   8   7  15        4.53       19.78     87.03 o 
  -8   8  15       18.78      -71.35    127.70 o 
  -7   8  15       18.62       29.70     72.64 o 
  -6   8  15       53.06       93.40     99.61 o 
  -5   8  15        1.47       81.56     75.68 o 
  -4   8  15       90.71       59.78     82.21 o 
  -3   8  15      219.73      217.79     61.16 o 
  -2   8  15       40.13       29.62     47.79 o 
  -1   8  15       93.39       68.82     60.32 o 
   0   8  15      370.91      323.76     61.42 o 
   1   8  15       63.21       49.69     67.24 o 
   2   8  15      269.70      386.60     75.59 o 
   3   8  15        9.65       56.51     78.44 o 
   4   8  15       12.68       11.09     62.56 o 
   5   8  15      231.44      213.13     98.73 o 
   6   8  15      112.87      142.62    112.36 o 
   7   8  15        2.84       31.03    121.08 o 
  -7   9  15      134.35      234.66    110.69 o 
  -6   9  15       66.34       67.88    105.23 o 
  -5   9  15       13.82        6.48     41.16 o 
  -4   9  15       44.91      107.34     77.27 o 
  -3   9  15       66.44       49.01     65.46 o 
  -2   9  15       36.60       -3.10     14.41 o 
  -1   9  15       90.08      113.80     68.94 o 
   0   9  15      551.74      642.54     59.21 o 
   1   9  15       64.06       47.15     41.82 o 
   2   9  15      216.99      209.86     71.02 o 
   3   9  15       38.81       81.35     86.43 o 
   4   9  15      168.61      124.20     92.26 o 
   5   9  15      105.80       86.30     90.33 o 
   6   9  15      200.61      258.67    101.29 o 
  -6  10  15       53.92       68.07    109.78 o 
  -5  10  15       74.82      148.88     85.37 o 
  -4  10  15      343.25      386.59     83.17 o 
  -3  10  15        0.92       27.41     62.38 o 
  -2  10  15       79.49       54.31     68.45 o 
  -1  10  15       31.87       17.38     76.12 o 
   0  10  15       26.03        3.22     60.67 o 
   1  10  15       34.59       47.58     83.42 o 
   2  10  15        7.30      -16.13    118.61 o 
   3  10  15      499.78      516.90    114.94 o 
   4  10  15       12.68       -5.55     51.79 o 
   5  10  15        9.70      116.23    103.61 o 
  -4  11  15       12.23       38.91     91.64 o 
  -3  11  15       12.37       74.65     88.16 o 
  -2  11  15       42.76       26.00     44.33 o 
  -1  11  15       39.07       26.91    109.29 o 
   0  11  15       14.48       10.75     78.80 o 
   1  11  15       14.92       27.60     60.56 o 
   2  11  15        0.29        3.08     69.34 o 
   3  11  15       73.02       29.57    103.19 o 
  -9   0  16      898.25      921.85    173.83 o 
  -8   0  16      140.60      184.51    125.43 o 
  -7   0  16       75.27      400.60    124.75 o 
  -6   0  16     2004.55     1862.55    162.24 o 
  -5   0  16      100.93      102.34     89.57 o 
  -4   0  16        0.10       23.41     68.33 o 
  -3   0  16      113.09       68.99     75.50 o 
  -2   0  16      104.02       99.43     67.86 o 
  -1   0  16        2.87        3.92     55.18 o 
   0   0  16      247.57      423.25     82.31 o 
   1   0  16        0.24       12.27    105.66 o 
   2   0  16       55.61       49.76    114.52 o 
   4   0  16      129.65      108.61    115.66 o 
   5   0  16       84.87       12.50    122.25 o 
   6   0  16       49.72       31.36    126.34 o 
   7   0  16      163.88       93.39    139.74 o 
   8   0  16      516.94      509.44    139.06 o 
  -9   1  16        0.93      -44.89    117.66 o 
  -8   1  16       28.04       23.03     68.74 o 
  -7   1  16        7.92       31.13     98.61 o 
  -6   1  16      482.63      562.09    100.32 o 
  -5   1  16      205.43      237.26     62.01 o 
  -4   1  16       18.43       60.94     47.95 o 
  -3   1  16      503.24      489.79     56.24 o 
  -2   1  16      266.24      238.62     52.71 o 
  -1   1  16       15.47       24.70     52.21 o 
   0   1  16     1477.32     1269.23     68.82 o 
   1   1  16      209.56      208.58     57.82 o 
   2   1  16       14.86        9.79     71.02 o 
   3   1  16      217.39      177.23    107.48 o 
   4   1  16      147.78       49.31     69.88 o 
   5   1  16       91.22      108.62     75.71 o 
   6   1  16       47.76       39.61     51.49 o 
   7   1  16      162.03      123.61     83.97 o 
   8   1  16       15.73        1.24     19.14 o 
  -9   2  16        2.86      -25.45    439.45 o 
  -8   2  16        0.59       54.76    108.80 o 
  -7   2  16        0.01      -24.60     78.55 o 
  -6   2  16      488.55      499.50    103.56 o 
  -5   2  16        0.18       70.12     55.98 o 
  -4   2  16       14.01       35.40     53.12 o 
  -3   2  16      118.14      159.51     54.26 o 
  -2   2  16        1.17       44.47     57.27 o 
  -1   2  16       41.63       48.71     55.51 o 
   0   2  16      166.31      117.51     57.08 o 
   1   2  16       27.29       83.32     58.55 o 
   2   2  16        0.00       29.20     59.17 o 
   3   2  16      339.25      324.45     93.72 o 
   4   2  16        8.99      115.24     70.24 o 
   5   2  16       48.62       56.83     87.69 o 
   6   2  16      202.50      202.83     75.88 o 
   7   2  16       10.99       65.19     99.13 o 
   8   2  16       15.53       51.69     85.49 o 
  -9   3  16       14.17       20.70    104.45 o 
  -8   3  16       21.29       33.41    108.09 o 
  -7   3  16       41.33       95.61     97.83 o 
  -6   3  16      257.88      261.46     88.71 o 
  -5   3  16      105.73      132.60     69.07 o 
  -4   3  16       73.76      112.35     55.47 o 
  -3   3  16     2787.89     3033.36     91.77 o 
  -2   3  16      134.56       99.59     58.27 o 
  -1   3  16       57.25       85.43     51.18 o 
   0   3  16      752.78      720.57     59.47 o 
   1   3  16      255.18      257.33     59.43 o 
   2   3  16      187.68      173.76     58.65 o 
   3   3  16      332.58      260.70     86.97 o 
   4   3  16       74.59       53.00     90.44 o 
   5   3  16       24.61       11.53     89.10 o 
   6   3  16      572.90      563.30     79.52 o 
   7   3  16        0.92      -12.82     90.22 o 
   8   3  16       22.68       61.12     85.08 o 
  -9   4  16      743.80      770.29     89.54 o 
  -8   4  16       46.68       28.53     75.46 o 
  -7   4  16        0.01       -9.46     46.67 o 
  -6   4  16      697.79      686.39     79.69 o 
  -5   4  16       86.95       87.11     61.32 o 
  -4   4  16      136.11      116.68     47.11 o 
  -3   4  16      416.05      363.45     47.66 o 
  -2   4  16       35.99       51.69     48.01 o 
  -1   4  16       20.08       77.33     47.06 o 
   0   4  16      775.83      749.58     62.17 o 
   1   4  16        0.50       -7.86     56.82 o 
   2   4  16      224.90      217.87     63.00 o 
   3   4  16      373.19      423.09     60.90 o 
   4   4  16       68.87      146.76     92.84 o 
   5   4  16       28.21       42.85     93.30 o 
   6   4  16       29.62       24.03     45.33 o 
   7   4  16       14.01        0.18     53.48 o 
  -8   5  16       54.10       48.57    100.60 o 
  -7   5  16        1.77       66.16    103.71 o 
  -6   5  16      242.13      219.11     76.17 o 
  -5   5  16       63.16       88.22     63.04 o 
  -4   5  16      129.02      152.62     54.54 o 
  -3   5  16        6.26       17.56     30.72 o 
  -2   5  16      136.27      104.21     52.71 o 
  -1   5  16      193.21      211.74     54.63 o 
   0   5  16       11.01       -2.13     52.18 o 
   1   5  16        1.87       38.66     62.23 o 
   2   5  16        2.58       -1.04     11.84 o 
   3   5  16      252.09      222.23     64.32 o 
   4   5  16        4.84       78.39     65.25 o 
   5   5  16       26.19       19.24     98.77 o 
   6   5  16        2.80       -2.82     85.98 o 
   7   5  16       16.53       34.84    103.02 o 
  -8   6  16      196.86      278.80    150.19 o 
  -7   6  16      106.28       26.89     40.57 o 
  -6   6  16      427.49      533.24     79.65 o 
  -5   6  16       38.00       49.12     59.56 o 
  -4   6  16       46.45       63.81     47.25 o 
  -3   6  16      428.05      462.93     55.81 o 
  -2   6  16        3.09       33.49     53.32 o 
  -1   6  16        1.55       38.25     52.53 o 
   0   6  16      249.73      290.79     66.45 o 
   1   6  16        9.73        7.62     27.49 o 
   2   6  16        0.28        8.50     78.16 o 
   3   6  16      276.60      246.36     65.65 o 
   4   6  16       69.74      108.88     78.82 o 
   5   6  16      198.88      154.44    108.54 o 
   6   6  16      418.49      305.68    107.54 o 
  -7   7  16       63.09       88.17    105.69 o 
  -6   7  16       70.99      125.56    103.61 o 
  -5   7  16       34.06       39.08     59.61 o 
  -4   7  16       15.96        0.04     28.14 o 
  -3   7  16     1485.02     1598.78     69.28 o 
  -2   7  16       67.68       66.78     60.26 o 
  -1   7  16       61.46       50.87     56.48 o 
   0   7  16      716.84      735.18     65.61 o 
   1   7  16       13.05       51.57     73.85 o 
   2   7  16        0.69       95.16     78.90 o 
   3   7  16       59.51       78.94     70.28 o 
   4   7  16       29.33       66.57     84.83 o 
   5   7  16      219.97      284.00    100.13 o 
   6   7  16      127.07       88.77    110.76 o 
  -6   8  16      420.10      344.20    102.99 o 
  -5   8  16      182.43      181.43     82.50 o 
  -4   8  16       34.96       55.85     82.49 o 
  -3   8  16       48.59        9.55     62.67 o 
  -2   8  16      119.19      100.32     55.65 o 
  -1   8  16       25.23       12.25     29.96 o 
   0   8  16        0.18       -0.38      7.30 o 
   1   8  16       22.75       60.04     73.62 o 
   2   8  16      512.74      538.60     79.16 o 
   3   8  16       60.81       91.42     82.32 o 
   4   8  16       26.68       81.86     80.26 o 
   5   8  16       40.07      117.22     93.76 o 
  -5   9  16      155.26      183.10     89.47 o 
  -4   9  16       79.51       35.13     87.70 o 
  -3   9  16       12.95      -13.81     85.44 o 
  -2   9  16      201.30      194.53     64.33 o 
  -1   9  16      176.06      207.99     63.17 o 
   0   9  16      715.38      772.53     62.12 o 
   1   9  16       59.16       27.41     33.23 o 
   2   9  16        3.12        9.26     35.49 o 
   3   9  16       51.39       59.87    103.00 o 
  -2  10  16        0.05       -1.70     68.83 o 
  -1  10  16       10.51       -1.07     14.33 o 
   0  10  16       62.71       75.53     76.13 o 
   1  10  16        0.69      -10.99     18.51 o 
  -8   1  17        0.00       -8.80    128.73 o 
  -7   1  17       59.88       31.91    112.99 o 
  -6   1  17       83.61      182.18    107.10 o 
  -5   1  17      558.66      566.21     70.70 o 
  -4   1  17       34.31       -0.45     21.87 o 
  -3   1  17      172.23      148.81     53.25 o 
  -2   1  17      390.93      417.55     57.92 o 
  -1   1  17      288.75      300.72     61.95 o 
   0   1  17      456.03      503.13     61.69 o 
   1   1  17       21.56       27.47     71.50 o 
   2   1  17       42.46       60.75     76.24 o 
   3   1  17     1494.51     1299.83     90.32 o 
   4   1  17       29.40       -9.77    311.98 o 
   5   1  17       12.94      -15.00   1446.96 o 
   6   1  17      114.00       83.83     83.76 o 
  -7   2  17       70.09      166.18    107.79 o 
  -6   2  17        4.00      -26.33     84.85 o 
  -5   2  17      142.55      109.15     80.27 o 
  -4   2  17      150.84      188.28     58.81 o 
  -3   2  17     1157.21     1158.26     66.02 o 
  -2   2  17      410.89      483.37     64.78 o 
  -1   2  17        2.78       -8.90     29.97 o 
   0   2  17     1479.29     1461.10     75.96 o 
   1   2  17      328.44      319.29     64.48 o 
   2   2  17       83.63       88.24     78.60 o 
   3   2  17        1.37       -5.69     51.41 o 
   4   2  17      235.14      286.98    163.15 o 
   5   2  17       29.44      131.34    156.78 o 
   6   2  17      761.39      751.74    102.80 o 
  -7   3  17       26.81      137.73    105.97 o 
  -6   3  17      261.63      309.99    105.49 o 
  -5   3  17      228.48      229.33     88.29 o 
  -4   3  17        2.39       27.93     59.69 o 
  -3   3  17       23.61       45.94     74.51 o 
  -2   3  17        0.17       28.48     59.12 o 
  -1   3  17        6.69       60.45     67.11 o 
   0   3  17       30.35       77.82     62.55 o 
   1   3  17        0.55       -1.29     55.21 o 
   2   3  17       10.21        6.24     38.08 o 
   3   3  17      313.81      312.95     76.10 o 
   4   3  17      116.70      164.00     96.55 o 
   5   3  17       11.18       72.73    107.55 o 
   6   3  17        1.57       38.97    116.75 o 
  -7   4  17       73.88       31.36    154.51 o 
  -6   4  17       88.51       39.08    131.11 o 
  -5   4  17       79.03      119.09    103.29 o 
  -4   4  17       17.15       16.01     88.70 o 
  -3   4  17       76.28      102.91     79.22 o 
  -2   4  17       62.29       27.92     39.37 o 
  -1   4  17       23.50       53.76     62.82 o 
   0   4  17      166.68      162.14     65.79 o 
   1   4  17      235.02      171.58     68.31 o 
   2   4  17       43.71       28.83     53.83 o 
   3   4  17        3.58       69.55     70.28 o 
   4   4  17        3.69       55.37    119.97 o 
   5   4  17       17.34       42.18    107.93 o 
   6   4  17       39.67       65.86    112.40 o 
  -6   5  17      329.11      335.38    137.70 o 
  -5   5  17      466.18      498.40    108.95 o 
  -4   5  17       66.58       65.14     80.62 o 
  -3   5  17       42.24      -25.61     57.01 o 
  -2   5  17      441.66      326.42     64.72 o 
  -1   5  17       89.81       85.03     66.30 o 
   0   5  17      449.05      422.56     78.86 o 
   1   5  17       14.55       15.66     74.41 o 
   2   5  17       76.21       89.37     77.24 o 
   3   5  17      510.43      564.45     65.88 o 
   4   5  17        0.22      -14.76     77.44 o 
   5   5  17       12.46       17.45     40.22 o 
  -5   6  17       16.72       28.78     31.36 o 
  -4   6  17       21.15       30.62     60.11 o 
  -3   6  17      476.40      428.77     63.05 o 
  -2   6  17      414.71      396.58     64.09 o 
  -1   6  17       23.70       22.68     22.15 o 
   0   6  17      355.73      327.01     80.64 o 
   1   6  17      323.90      287.08     84.72 o 
   2   6  17       29.32       48.62     80.04 o 
   3   6  17       13.09       19.65     81.43 o 
   4   6  17       68.48       92.06    112.94 o 
  -4   7  17       37.12       22.21     63.20 o 
  -3   7  17      112.48      172.76     65.45 o 
  -2   7  17        4.34       19.32     63.89 o 
  -1   7  17        8.61       39.07     62.77 o 
   0   7  17        0.94       38.49     87.20 o 
   1   7  17      665.76      647.69     88.39 o 
   2   7  17      232.10      227.78     85.44 o 
   3   7  17       42.10       62.81    112.07 o 
  -2   8  17       11.11        5.44     49.93 o 
  -1   8  17       12.87       25.48     48.17 o 
   0   8  17      280.00      275.33     90.02 o 
   1   8  17       24.83       32.36     90.47 o 
  -5   0  18     1356.63     1625.94    121.55 o 
  -4   0  18        0.79       60.94    104.51 o 
  -3   0  18       54.26      108.88     81.44 o 
  -2   0  18      308.21      287.46     80.91 o 
  -1   0  18      226.17      284.66     80.19 o 
   0   0  18      323.66      338.21    104.33 o 
   1   0  18       12.57      -26.41     92.13 o 
   2   0  18        4.38        3.49     89.13 o 
   3   0  18      380.72      416.30    112.76 o 
   4   0  18      646.08      682.36    113.52 o 
  -5   1  18       88.60      168.45     79.16 o 
  -4   1  18       93.36      138.03     69.65 o 
  -3   1  18       68.96       83.20     65.28 o 
  -2   1  18       62.10      126.28     64.20 o 
  -1   1  18       23.37       82.96    101.81 o 
   0   1  18      122.35      149.84     70.06 o 
   1   1  18      274.37      359.66     80.23 o 
   2   1  18        9.54        2.63    107.05 o 
   3   1  18        0.47       42.58     86.53 o 
   4   1  18       62.72      107.95    114.46 o 
  -5   2  18      113.32      180.33     84.83 o 
  -4   2  18       62.36      126.65     77.10 o 
  -3   2  18       20.07       62.58     70.15 o 
  -2   2  18      284.93      344.68     70.06 o 
  -1   2  18        5.57       59.07     67.73 o 
   0   2  18       29.42       76.77     73.14 o 
   1   2  18       34.73       -9.04     30.14 o 
   2   2  18       25.43       50.89    121.79 o 
   3   2  18       40.54       27.44     83.49 o 
   4   2  18       35.53       -4.58     88.60 o 
  -4   3  18        7.65       54.42     98.65 o 
  -3   3  18       73.13      141.18     87.61 o 
  -2   3  18      504.86      557.94     75.05 o 
  -1   3  18        5.99       10.07     23.97 o 
   0   3  18      122.60      126.54     67.43 o 
   1   3  18      855.51      760.80     74.06 o 
   2   3  18      189.74      228.92     83.32 o 
   3   3  18        8.65        7.82     45.82 o 
  -4   4  18        0.04      -12.02    269.99 o 
  -3   4  18       53.61        2.22     36.43 o 
  -2   4  18      165.92      236.97     86.27 o 
  -1   4  18        4.38        4.58     18.09 o 
   0   4  18       12.42       23.82    105.55 o 
   1   4  18       62.51      153.91     85.55 o 
   2   4  18       20.09       41.41     85.15 o 
   3   4  18      480.74      543.66     89.10 o 
  -3   5  18        0.40       66.36     91.76 o 
  -2   5  18        0.04       24.53     34.90 o 
  -1   5  18       13.47       37.48     90.60 o 
   0   5  18      101.29      155.75     84.23 o 
   1   5  18       19.46       82.88     87.11 o 
                                                 
